# Supplementary material for: In vivo genome-wide analysis of multiple tissues identifies gene regulatory networks, novel functions and downstream regulatory genes for Bapx1 and its co-regulation with Sox9 in the mammalian vertebral column
Source: BMC Genomics. 2014 Dec 5;15(1):1072. doi: 10.1186/1471-2164-15-1072 (PMC4302147; doi:10.1186/1471-2164-15-1072)
Supplement: Supplementary file 1 — Additional file 1: Table S1: In vivo gene expression changes. Obtained from microarrays on gene specific cell lineages obtained from wildtype and loss of function vertebrate columns at E12.5. Gene expression changes in all five tissues with >2 fold difference for Bapx1 and >1.5 fold difference for Sox9 and Bapx1. (XLSX 189 KB) [file 12864_2014_6852_MOESM1_ESM.xlsx]

## Sheet: Bapx1_All_>2FC
	Genome Assembly: mm9
																	# of genes regulated by Bapx1
	Bapx1 WT vs Null in All organs (> 2 FC)
																	DECREASED	INCREASED
																	Expression in Bapx1-null	Expression in Bapx1-null
	VC			Spleen			Gut			FL			HL
																	Bapx1 as	Bapx1 as
	SYMBOL	FC (++ vs. --)		SYMBOL	FC (++ vs. --)		SYMBOL	FC(++ vs. --)		SYMBOL	FC(++ vs. --)		SYMBOL	FC(++ vs. --)		Tissue	Activator	Repressor	Total
	Ccdc5	3.44529		Kctd12	9.91488		Xist	14.0043		Bapx1	-10.2253		Ppbp	9.34887		VC	11	114	125
	Prkag2	2.72376		Kazald1	9.89625		Afp	11.6315		Barx2	-3.65973		Cxcl4	9.14769		Sp	761	219	980
	Uncx	2.46422		Popdc3	9.73287		Fos	6.81862					2810484G07Rik	8.42489		Gut	126	17	143
	Artn	2.35582		Ppp1cb	8.23415		Ttr	6.66577					Treml1	6.46724		FL	0	2	2
	Foxa1	2.29496		D230013B04Rik	7.28866		Cxcl4	6.04519					Plek	5.63966		HL	18	12	30
	A730017D01Rik	2.26824		Frzb	7.05432		Ambp	5.81946					AU023871	4.79087
	Slc6a17	2.26017		Kpna2	6.948		Mt1	5.61336					Cbln1	4.52246
	Ctgf	2.20388		6720475J19Rik	6.57845		Foxd1	5.56222					A330021E22Rik	3.18839
	Chad	2.13218		LOC269859	6.3988		Trf	4.82038					Slc35d3	2.82451
	Diras2	2.10867		Hmcn1	6.35154		Serpina1b	4.56764					Hoxc6	2.69706
	Sox5	2.10459		Npy	6.3482		Hbb-y	4.32728					Tbx1	2.66538
	Itga9	-5.335		Ffar2	6.21208		Serpina6	4.26483					Cldn11	2.48421
	Vtn	-4.41195		D130059O18Rik	6.08894		2810484G07Rik	4.17349					Nap1l5	2.32025
	Cxcl13	-4.26508		Adssl1	6.06348		Itih2	3.95723					Foxd1	2.2616
	Corin	-4.00964		9330102G19Rik	5.83749		Ppbp	3.957					Cmtm5	2.20312
	Zic3	-3.51494		LOC331102	5.59171		Hba-a1	3.84421					Tle6	2.19193		Bapx1 FC (++ vs. --)
	Col1a1	-3.4685		Nkx2-5	5.44985		Apoa1	3.7278					Caln1	2.06009		VC	-2.35192
	1500015O10Rik	-3.25231		Bves	5.20286		Serpina1d	3.68376					4930515G01Rik	2.05409		Sp	-4.06426
	Slc6a13	-3.14778		AW551984	5.13435		Ppp1cb	3.61323					Bapx1	-13.0574		Gut	-2.43758
	Gjb6	-3.1087		Slc40a1	5.07983		Foxc1	3.48861					A730036E13Rik	-3.53655		FL	-10.2253
	Adamts2	-3.01641		Slitrk6	5.06629		Tbx1	3.44605					EG574403	-3.12649		HL	-13.0574
	Cdh5	-3.00876		Rbbp7	5.05994		Rbp4	3.35646					Cbln4	-3.00378
	Ctsk	-3.00072		Bmi1	4.9215		Col2a1	3.19354					9130213B05Rik	-2.79229
	Sp5	-2.99011		scl0001487.1_50	4.81436		Plek	3.01503					scl0002255.1_1	-2.70423
	C130021I20	-2.97984		Sec23a	4.80528		Hnrnpk	2.99571					Klf9	-2.54047
	Scara5	-2.97587		Sfrs10	4.79615		Hbb-b1	2.95438					Dmrta2	-2.32786
	LOC100045403	-2.9006		Hnt	4.73828		Apom	2.95334					Mllt3	-2.19485
	Kera	-2.84824		Hnrnpk	4.65687		Apoa2	2.95164					Pmaip1	-2.1394
	E130203B14Rik	-2.79684		Gyg	4.6236		LOC269859	2.93989					Lmo3	-2.07205
	Gsc	-2.73782		Ccne2	4.56332		Prkag2	2.91979					Fstl5	-2.03887
	Gjb2	-2.71204		Ccng2	4.52515		2810410P22Rik	2.87907
	Actc1	-2.70908		Adss	4.52364		Kctd12	2.84886
	Tek	-2.70403		Hnrnph1	4.46682		Ccng2	2.8251
	Emcn	-2.68688		LOC209281	4.43432		Treml1	2.76177
	Myh3	-2.68531		2410004N11Rik	4.42098		LOC331102	2.75332
	Sidt1	-2.65859		LOC100046320	4.40365		Ahsg	2.72127
	Mab21l2	-2.65083		LOC333744	4.37449		Gp5	2.71687
	Hpgd	-2.62656		3110047P20Rik	4.31216		Ebf3	2.71218
	Dner	-2.58815		scl0001905.1_3	4.29412		Kpna2	2.70938
	Phlda1	-2.49908		LOC667005	4.28497		Egr1	2.70248
	Fzd6	-2.49776		Nckap1	4.22211		Hnrnph1	2.68806
	Fcgrt	-2.49644		Ckap2	4.21854		LOC100046320	2.67113
	Rxfp3	-2.48801		1700123A16Rik	4.19674		Fga	2.65864
	Aldh1a3	-2.45751		EG633692	4.13985		Fcrls	2.65558
	Ranbp3l	-2.44339		LOC271490	4.13078		Foxc2	2.60353
	Cap1	-2.43371		Xist	4.11854		Hmcn1	2.57783
	Calca	-2.42924		Gulo	4.07954		C3	2.55356
	Hic1	-2.42762		C230091E03Rik	4.05556		D130059O18Rik	2.52379
	Cldn11	-2.39871		Fbxo11	4.03811		Rbbp7	2.51896
	Cdon	-2.38799		C130040J23Rik	4.01984		LOC626309	2.51377
	Efemp1	-2.3607		LOC381285	3.97682		Sec23a	2.47477
	Bapx1	-2.35192		Gdi2	3.97303		Sfrs10	2.46485
	Cugbp2	-2.34348		Pcsk6	3.97014		Slc25a36	2.46264
	Tnnt1	-2.34181		Slc35a1	3.96351		Adamts18	2.45335
	Abca8a	-2.32962		E130301F21Rik	3.95883		Ccne2	2.43636
	Sdk1	-2.30756		Trim23	3.94466		Ptx3	2.43614
	Igfbp7	-2.29736		Smc2	3.94213		LOC100046918	2.43356
	Stmn2	-2.29655		Papd4	3.89143		Serpina1a	2.41945
	AI317223	-2.27934		8030474K03Rik	3.87481		Fosb	2.41299
	Vldlr	-2.26739		Robo2	3.87331		Ckap2	2.37979
	Grp	-2.26232		LOC669001	3.8577		Arl5a	2.3781
	Nefm	-2.26132		eGFP	3.85396		Sox9	2.355
	Alcam	-2.24568		Spin1	3.84747		Kng1	2.34583
	Tmem132c	-2.24361		Mgam	3.84561		Fn1	2.33991
	Aldh1a7	-2.23357		Vgll3	3.84525		Rock1	2.32874
	Slc24a3	-2.21683		9530081N05Rik	3.82249		1700123A16Rik	2.32356
	Adra2a	-2.21632		Hecw1	3.80217		Sostdc1	2.30908
	Cxcl14	-2.19151		Nrxn1	3.78754		Nckap1	2.30785
	Irx3	-2.182		LOC545208	3.7673		Lox	2.30221
	Serping1	-2.17184		BC016423	3.76649		9530081N05Rik	2.2962
	Arhgap29	-2.17119		4833442A19Rik	3.76153		Zfp330	2.27696
	Lhfpl2	-2.16933		Slc25a36	3.74893		Eif4e	2.25658
	Nid2	-2.16672		LOC100046918	3.74372		F2rl2	2.2473
	LOC676640	-2.16234		LOC381445	3.73403		Mier3	2.23977
	Mrgprf	-2.15832		LOC100045439	3.695		Itm2a	2.21869
	Crh	-2.1582		Tmpo	3.67244		LOC271490	2.21081
	Dcx	-2.1465		LOC626309	3.65932		LOC333744	2.19927
	Cd248	-2.14385		LOC100047353	3.62788		Fbxo11	2.19692
	Mylk	-2.13402		E430024F02Rik	3.60729		LOC100047353	2.19459
	Aldh1a1	-2.13011		Sh3bgrl2	3.60224		Alox12	2.17597
	AB023957	-2.12787		Tmed2	3.59074		EG633692	2.17148
	Akap12	-2.12774		LOC385644	3.57917		Rab5a	2.16664
	LOC677369	-2.12744		6030408B16Rik	3.57677		6720422M22Rik	2.16162
	Tmem204	-2.12701		LOC669658	3.57585		4833431P16Rik	2.1532
	9130024F11Rik	-2.12553		Dock10	3.57469		LOC100045617	2.147
	5430433G21Rik	-2.12056		Eya1	3.55692		2010311D03Rik	2.14532
	Myl1	-2.11983		EG434858	3.54621		LOC209281	2.14426
	Fam84a	-2.11032		LOC234360	3.54383		Serpinf2	2.142
	LOC100048332	-2.10989		Hmgcs2	3.53882		Foxq1	2.13567
	Rtn1	-2.10435		E330011I20Rik	3.53457		LOC385644	2.1353
	Lypd6b	-2.10406		Klhl9	3.51223		Lgals3	2.13454
	LOC100044411	-2.10292		1100001F19Rik	3.50762		Phf6	2.1316
	Thbd	-2.10162		Ranbp9	3.50115		Cyp51	2.11625
	Slc22a6	-2.10088		C130020P08Rik	3.46927		LOC100047012	2.11512
	Irak3	-2.09809		LOC100047012	3.46819		Bmi1	2.11505
	Ctnna2	-2.09658		LOC100040244	3.45322		C230091E03Rik	2.10749
	C1qtnf3	-2.09283		1300006C19Rik	3.43079		Tsc22d1	2.10366
	Ccdc3	-2.09249		Exod1	3.42225		E330011I20Rik	2.10078
	Unc13b	-2.08924		Col13a1	3.41542		Popdc3	2.098
	D12Ertd647e	-2.08898		Sh3bgrl	3.40837		LOC432730	2.09264
	scl0001912.1_11	-2.08632		Zfhx1b	3.4069		Zcchc5	2.091
	LOC100047583	-2.08342		LOC100045617	3.40129		LOC100041567	2.08622
	Col6a2	-2.0821		Capza1	3.39767		Spink3	2.08581
	9430020K01Rik	-2.06522		Vav3	3.39233		EG434858	2.08572
	Arl4a	-2.06418		4930503L19Rik	3.37207		Eraf	2.08517
	Ccl11	-2.06356		Sox9	3.36199		Klhl9	2.0734
	Enox1	-2.06229		Hnrnpf	3.35905		Chodl	2.06773
	Rnase4	-2.06211		Abcd2	3.34719		LOC674960	2.06293
	Fmo1	-2.05861		Olfml3	3.34451		Twist1	2.05763
	Abca9	-2.05171		9330199L01Rik	3.34271		Adss	2.0526
	Mup2	-2.04902		Mme	3.34254		LOC100043313	2.04588
	Smarca2	-2.04541		Rock1	3.3388		Efr3a	2.04377
	Ednrb	-2.04404		2010311D03Rik	3.33564		C1qb	2.04182
	Ebf2	-2.04325		Efr3a	3.32643		Rybp	2.03963
	Apcdd1	-2.03961		AI747699	3.32259		Net1	2.03797
	Adamts4	-2.03936		LOC100043313	3.32192		Cbln1	2.03796
	Ntrk3	-2.03832		Schip1	3.32171		Itih3	2.03638
	3110050L10Rik	-2.02442		Esco2	3.32095		Tmed7	2.03597
	LOC100047606	-2.02329		Scube1	3.28743		Slc4a1	2.0308
	Arhgap20	-2.02166		Cyp2s1	3.2791		Gldc	2.02659
	Slitrk1	-2.01967		Srpx	3.27643		6030455K13Rik	2.02554
	Kcnd2	-2.01851		Tmed7	3.27238		C130021K03Rik	2.02375
	Slc5a6	-2.01711		2810417K24Rik	3.27095		2410129H14Rik	2.01404
	3110004L20Rik	-2.00552		Grm7	3.26519		6430537F04	2.01367
	Anpep	-2.00299		Rab5a	3.26497		Vwf	2.0118
				Clca1	3.2593		LOC385855	2.00431
				2015-03-08	3.25526		EG384179	-2.64961
				Gna14	3.24928		Kcnk3	-2.63651
				Bcor	3.24266		Adra2a	-2.61941
				Fign	3.21076		Col1a2	-2.6095
				Cth	3.19488		Ephb1	-2.50257
				Kctd12b	3.18129		Bapx1	-2.43758
				Phf6	3.18077		6330505N24Rik	-2.42032
				AI314831	3.17693		Eif2s3y	-2.30917
				Slitrk5	3.17226		Kcnj8	-2.22972
				LOC100041567	3.15817		LOC100041516	-2.17139
				LOC385615	3.14865		Actg2	-2.16921
				LOC100048295	3.14658		Adamdec1	-2.1445
				Lgsn	3.14526		Myh11	-2.13896
				LOC384382	3.13879		AI317223	-2.07896
				5830411K21Rik	3.13678		2600001B17Rik	-2.04222
				C030003D03Rik	3.13572		9430052C07Rik	-2.00853
				Rnf4	3.13365		LOC100040671	-2.00219
				Zfp457	3.1316
				Fam151a	3.12577
				Ppfibp1	3.12028
				7420700D11Rik	3.09686
				Mier3	3.08622
				Ryr3	3.05463
				LOC383860	3.05178
				LOC666025	3.04651
				Tsc22d1	3.0425
				AI504432	3.0354
				LOC380616	3.03267
				Heph	3.02872
				Capn2	3.01833
				Fusip1	3.01144
				6030455K13Rik	3.00753
				E230027K01Rik	3.00607
				C130045I22Rik	3.00127
				Hnrph1	2.99567
				Col8a2	2.99413
				Itga8	2.99316
				1810007M14Rik	2.98961
				Prkag2	2.98882
				Baz1a	2.98245
				LOC219145	2.98076
				Emp1	2.97994
				Tek	2.97717
				Pds5a	2.97514
				LOC224732	2.97142
				Sall4	2.96497
				Vegfa	2.96055
				LOC100039786	2.9431
				Nbr1	2.9417
				Grb14	2.92882
				C130033H03Rik	2.92739
				scl0001233.1_26	2.9218
				scl0002337.1_39	2.9142
				Ets1	2.91181
				LOC223586	2.90852
				Sumo3	2.89967
				Tmem188	2.89882
				EG628040	2.88977
				F730003H07Rik	2.88209
				Mcm3	2.87982
				Srp54	2.87805
				LOC434200	2.87511
				EG632248	2.87231
				Vim	2.87175
				B130038B15Rik	2.86969
				Chuk	2.86709
				Mex3c	2.86418
				A330021E22Rik	2.85906
				Rtn4	2.85772
				Adfp	2.85243
				mt-Nd4l	2.85147
				Zwilch	2.84645
				Akap2	2.84553
				scl0002791.1_134	2.83407
				Hif1a	2.83082
				Afap1l2	2.82756
				Gata3	2.82518
				Tox	2.82364
				Cd9	2.82188
				Ube1c	2.82119
				Nipsnap3a	2.81939
				Usp8	2.81509
				Kitl	2.81392
				Zdhhc17	2.803
				Msl2	2.79928
				MGC60742	2.7953
				As3mt	2.79232
				Vdac3	2.78921
				9130223C08Rik	2.78693
				scl0001550.1_29	2.7853
				Klhl6	2.78386
				2500002L14Rik	2.78371
				Sirt1	2.78274
				Ddx10	2.77677
				Arl4c	2.7658
				Rock2	2.76558
				Tmem47	2.76215
				Lats2	2.76069
				Ndfip1	2.75964
				4732460I02Rik	2.75376
				Heca	2.75299
				Capn7	2.74876
				Pik3ca	2.74873
				Gtpbp10	2.74578
				4833426H15Rik	2.74316
				5730481H23Rik	2.74086
				Rcbtb2	2.72869
				E330027G05Rik	2.72677
				Eprs	2.72379
				Abp1	2.71719
				5832402A02Rik	2.71363
				scl0002368.1_75	2.71257
				Fam20a	2.70962
				Mertk	2.70786
				Tgfbr3	2.70612
				6430578G21Rik	2.70302
				LOC630936	2.69519
				LOC432730	2.69206
				9330112M16	2.68751
				AI848100	2.68692
				EG433923	2.68621
				LOC386067	2.68523
				Cnih	2.68344
				2310047O13Rik	2.67695
				Tnrc15	2.67156
				Idh1	2.67139
				Klhl12	2.66608
				BC034507	2.66606
				Crkl	2.6481
				Ckap2l	2.64532
				Rala	2.6442
				Hectd2	2.64197
				LOC241715	2.63971
				Nudt4	2.63692
				A330049H05Rik	2.63353
				Dbf4	2.63128
				Reck	2.62996
				Zfp449	2.62696
				Nsbp1	2.62534
				D230019G01Rik	2.62297
				LOC637353	2.62045
				LOC100048079	2.61966
				Tbc1d12	2.61915
				Fam120a	2.61281
				Fut4	2.60531
				1300013J15Rik	2.58657
				BC002236	2.58652
				Wdhd1	2.5851
				Pls3	2.58326
				scl0004175.1_57	2.57813
				Hmgcr	2.57796
				Map2k6	2.57357
				Fmnl2	2.573
				Nupl1	2.57254
				A530089A20Rik	2.571
				Pdlim1	2.56674
				Zfp62	2.56353
				LOC100045081	2.55555
				LOC100045679	2.55292
				Rab18	2.54822
				Cyb5r4	2.54811
				Rbm3	2.54669
				Tdg	2.54662
				Cobll1	2.54656
				LOC385461	2.54525
				Golga7	2.54506
				Rbm26	2.54187
				LOC674004	2.53479
				LOC100047226	2.53434
				Nol5a	2.53339
				Krit1	2.53325
				Sertad4	2.53046
				Zfp160	2.52925
				EG212753	2.52574
				A430010E21Rik	2.52344
				Btg4	2.52259
				2810026P18Rik	2.51995
				Doc2b	2.51934
				LOC100043257	2.51771
				4930431J19Rik	2.51311
				EG665685	2.51214
				Top2a	2.50417
				LOC100047915	2.50413
				2610524N02Rik	2.50267
				scl0002657.1_5	2.50153
				Metap2	2.50101
				6430524C05Rik	2.49961
				Ireb2	2.49758
				Dars	2.4973
				Memo1	2.49288
				Serpinb6b	2.48889
				Ncoa6ip	2.48615
				Stk3	2.48576
				2810008M24Rik	2.485
				Cyp20a1	2.47937
				Ntng1	2.47799
				Ube2q2	2.47534
				Zfp606	2.46987
				LOC385855	2.46466
				Hmgb2	2.4577
				Ncoa4	2.45755
				Ggta1	2.45395
				D230048P18Rik	2.453
				Rev3l	2.45264
				D130047L08Rik	2.44982
				Tfdp1	2.44883
				Myef2	2.44766
				Trib2	2.44176
				Stambpl1	2.43806
				Etl1	2.43783
				LOC231444	2.42508
				LOC226486	2.42449
				Jmjd1c	2.42203
				Pdcl	2.42082
				Nbea	2.41965
				Tnfaip8	2.41965
				4932411N02Rik	2.41838
				C730037N04Rik	2.41753
				Pde3a	2.41681
				Thoc2	2.41631
				Hes1	2.41575
				Cyp51	2.4142
				9930012K11Rik	2.41289
				AU019823	2.41109
				LOC100040505	2.40994
				Spc25	2.40874
				Has2	2.40793
				Pcf11	2.4043
				E030003O11Rik	2.40352
				1190002H23Rik	2.40332
				LOC622655	2.40247
				Sfmbt2	2.39963
				2310031L18Rik	2.39476
				Smarcc1	2.39268
				Cenpi	2.38951
				Il15	2.38556
				Kit	2.38351
				Igfbpl1	2.3829
				Sfrs5	2.38223
				Eif2s3x	2.38169
				5730406M06Rik	2.38018
				LOC237459	2.37896
				A130064M08Rik	2.37604
				Pitpnc1	2.37584
				Ube2g1	2.37508
				2015-09-16	2.3748
				Jak2	2.37422
				Mat2b	2.37343
				Slc18a2	2.37309
				Pnrc2	2.37274
				Abcc3	2.371
				Thoc1	2.371
				Cadps2	2.36916
				Ascc3	2.36674
				LOC100047619	2.36613
				A130054J05Rik	2.36446
				Rcan1	2.36182
				Wscd1	2.36134
				LOC100047808	2.36034
				BC005537	2.3587
				Pros1	2.35825
				Cdc14a	2.35742
				Yy2	2.35658
				S100a6	2.3562
				C130060B01Rik	2.35475
				Zcchc14	2.35221
				LOC100040961	2.35157
				Fam108b	2.35074
				scl0001534.1_16	2.35028
				Myh10	2.3425
				Purg	2.34249
				2310011G17Rik	2.34215
				LOC381140	2.34135
				6530405K15Rik	2.34059
				Tbx4	2.33964
				Tns3	2.33944
				EG665646	2.33803
				Cyfip1	2.33756
				EG629383	2.33586
				G430055L02Rik	2.33559
				Id4	2.33481
				Dtl	2.33198
				Larp4	2.32783
				2900062L11Rik	2.32779
				C130085G02Rik	2.32707
				Nup160	2.32657
				Ppig	2.32334
				C430016J18Rik	2.3207
				Jup	2.3189
				LOC100045890	2.31808
				Col24a1	2.31788
				Ccdc109b	2.3156
				Tfrc	2.31506
				Myo1b	2.31497
				Cd24a	2.31426
				Hscb	2.31359
				2010309J24Rik	2.31222
				Cep55	2.31139
				Cyp26b1	2.31113
				Unc5h3	2.30895
				Adi1	2.30592
				Spata7	2.30465
				scl000408.1_6	2.30426
				9830143E02Rik	2.30294
				Eif3a	2.30287
				Rreb1	2.29846
				Rnaset2	2.29778
				LOC280487	2.29705
				Sec23ip	2.2927
				Zfp608	2.27986
				Cep57	2.27745
				Prkdc	2.27698
				3930401E15Rik	2.27592
				LOC100045280	2.27395
				Ranbp6	2.27321
				Tbx3	2.27268
				Ptger3	2.27104
				LOC329575	2.27072
				Tmem204	2.27006
				LOC230765	2.26837
				Tle2	2.26638
				LOC629364	2.26561
				Pcdhga8	2.26452
				A430071O12Rik	2.26156
				Fez2	2.26131
				Msx1	2.25909
				Hnrnph3	2.25786
				Nid1	2.25718
				Sybl1	2.25633
				EG232875	2.25504
				Pdlim2	2.25397
				Col7a1	2.2536
				6230401I02Rik	2.25278
				Anp32e	2.25268
				4833420G11Rik	2.25161
				Centd1	2.24996
				Msh3	2.24971
				Zfp828	2.24792
				A430103M24Rik	2.24619
				Ect2	2.2459
				Vcpip1	2.24582
				LOC218696	2.24489
				4933432B13Rik	2.24444
				2310008I22Rik	2.24382
				C79407	2.24077
				EG433643	2.2369
				AI844366	2.23613
				Dsn1	2.23324
				4832412D13Rik	2.23309
				Ezh2	2.23229
				Sgk1	2.23134
				Gyk	2.23103
				Prtg	2.22926
				Tgfa	2.22881
				Agtr1a	2.22824
				LOC245000	2.22791
				2900011L18Rik	2.22679
				Slc12a5	2.22678
				Cited2	2.22665
				Klhl24	2.21938
				Dapk2	2.2182
				A330057G13Rik	2.21746
				Caprin1	2.21605
				LOC100046298	2.21531
				Nfam1	2.21467
				Pknox2	2.21362
				LOC100046895	2.21191
				2610528B01Rik	2.21015
				EG666577	2.20968
				Usp28	2.20802
				Nsmaf	2.20796
				C130022E19Rik	2.20789
				Plekha6	2.20777
				6720463M24Rik	2.20747
				Hn1l	2.20649
				Nhlrc2	2.20646
				Donson	2.20558
				Drg1	2.20274
				Tcf7	2.20229
				Slco2b1	2.19992
				EG545370	2.19957
				2210420N10Rik	2.19748
				St6galnac5	2.19698
				Pak2	2.19572
				Cltc	2.19312
				Kif2a	2.19288
				Opa1	2.1928
				AU021838	2.19251
				6720427H10Rik	2.19247
				2410080H04Rik	2.19234
				Smarca3	2.1917
				Ivns1abp	2.19135
				Far1	2.19112
				5730590C14Rik	2.19086
				Hgf	2.18966
				Akap12	2.18885
				Pik3c2a	2.18766
				4631416L12Rik	2.18716
				Josd3	2.18693
				Mtmr2	2.18613
				Pdhb	2.18445
				LOC100042405	2.18411
				A730021C13Rik	2.18275
				B430315A04Rik	2.18265
				Msn	2.1823
				Stbd1	2.18215
				2810405F04Rik	2.18106
				Ppp1r3b	2.18074
				Cdc2a	2.17839
				N4wbp5-pending	2.17814
				Socs6	2.17787
				D10627	2.17592
				Nsd1	2.17586
				Sfrs12	2.17363
				Fam135a	2.17332
				D130077B20Rik	2.17285
				Otud4	2.17271
				Snai2	2.16885
				LOC209372	2.1685
				Atad1	2.16811
				Pigu	2.16716
				Tra2a	2.16648
				LOC385659	2.16637
				Usp16	2.16475
				Lrrc34	2.16468
				Acvr2a	2.16245
				Tmem166	2.16213
				Oip5	2.16087
				Dclk1	2.16022
				Heatr5a	2.15777
				Mki67	2.15475
				Cd1d1	2.15369
				Emilin1	2.15265
				Clk1	2.1495
				LOC100046080	2.14892
				Smc4	2.14807
				Trappc6b	2.14686
				Nkd2	2.14673
				Rad51ap1	2.14603
				Ubr1	2.14344
				LOC242703	2.14321
				Zfp143	2.14256
				Tank	2.14162
				Cds1	2.14095
				Ccdc132	2.14087
				Tbc1d15	2.13857
				Trak2	2.13759
				2010309E21Rik	2.1349
				Ulk2	2.13451
				5031439A09Rik	2.13404
				Creb5	2.13346
				Sdccag1	2.1328
				Asnsd1	2.13213
				3222402P14Rik	2.13202
				Bahcc1	2.13156
				Dmxl1	2.13048
				Taf5	2.13018
				Zfp238	2.12866
				Zfp191	2.12796
				AI875142	2.12679
				Smchd1	2.12639
				Akr1c12	2.12611
				Dnajc12	2.12586
				scl0002315.1_12	2.12571
				Pcdh9	2.12565
				Rps6	2.12448
				6820443O06Rik	2.12441
				Stard8	2.12403
				2610015J01Rik	2.12395
				Chst8	2.12376
				Tom1l1	2.12244
				Topors	2.12229
				EG627022	2.12219
				Ppt1	2.12167
				B230107J06Rik	2.12102
				A630098G22Rik	2.12031
				Casp6	2.11998
				Cnot1	2.11962
				Sclt1	2.11861
				4930584N22Rik	2.11718
				Pde7a	2.11417
				Eef1e1	2.11297
				5730550L01Rik	2.11172
				Smpdl3a	2.10931
				EG620143	2.10925
				Tspan3	2.10922
				LOC212963	2.10917
				H3f3a	2.1087
				Tmtc4	2.10845
				Nnat	2.10614
				Aim2	2.10574
				C230055K21Rik	2.10529
				C130048M12Rik	2.10484
				Tcp1	2.10467
				LOC433749	2.1036
				Zfp367	2.10022
				Siat7c	2.09973
				Vps26a	2.09895
				Lin54	2.09855
				Mpdz	2.0985
				LOC100047200	2.0982
				Ift74	2.09812
				D930048J18Rik	2.09725
				E430026H10Rik	2.09503
				Psmd5	2.09499
				App	2.09492
				1700029F09Rik	2.09461
				Ppm2c	2.09368
				Morc3	2.09191
				LOC268569	2.09143
				Lrch1	2.0912
				Nat12	2.09113
				Mlp	2.08988
				Rdh10	2.08928
				B230219J02Rik	2.08778
				Igsf10	2.08683
				Ssbp2	2.08682
				Gramd3	2.08654
				Rftn2	2.08482
				Smek1	2.08229
				Sipa1l2	2.08173
				Dnm1l	2.08064
				Tmem77	2.07946
				Sema5a	2.07864
				Creg1	2.07805
				A230078H02Rik	2.07733
				2610301N02Rik	2.07662
				Cdh11	2.07572
				Ppp2r3c	2.07498
				Ythdc2	2.07439
				Zmynd11	2.07265
				Herpud2	2.07247
				Zfp50	2.07228
				D130005J21Rik	2.07172
				6030408C04Rik	2.06911
				2010004N17Rik	2.0691
				H2afz	2.0681
				C230096K16Rik	2.06805
				LOC215879	2.06759
				Megf10	2.06758
				S100a4	2.06753
				9430065L19Rik	2.06723
				B130011F05Rik	2.06697
				Pi4k2b	2.06637
				Dcbld1	2.06626
				LOC381891	2.06592
				A330021D07Rik	2.06544
				Magee2	2.0635
				Mapre2	2.06327
				Bcap29	2.06235
				2015-09-09	2.06233
				Mfsd11	2.06072
				2310045L10Rik	2.0603
				Top1	2.06007
				Ccdc91	2.05889
				Rif1	2.05707
				Myo7a	2.05693
				LOC235857	2.05693
				Gap43	2.05664
				6430590A07Rik	2.0552
				LOC100045254	2.05447
				Srpk2	2.05429
				9030420J04Rik	2.05427
				Vwf	2.05343
				Tfam	2.0507
				Tens1	2.05018
				2810470D21Rik	2.04856
				Gfm1	2.04828
				Pla2g7	2.04783
				Aatf	2.04779
				Ppp2r2a	2.04489
				Nap1l1	2.04461
				Greb1	2.04245
				Aldh1b1	2.04202
				Ufd1l	2.04096
				3110043O21Rik	2.04034
				Sbno1	2.04017
				2310035C23Rik	2.04013
				Dusp6	2.03972
				Ccdc66	2.0395
				Adh5	2.03943
				1600020E01Rik	2.03912
				4921514E18Rik	2.03857
				D430034D15Rik	2.03677
				Pcgf5	2.03599
				Ephx2	2.0356
				A130082N24Rik	2.03455
				Bxdc2	2.03419
				Gpr177	2.03308
				Nrbf2	2.03288
				D030029J20Rik	2.02906
				Fbxo8	2.02823
				Mib1	2.02783
				Nox4	2.02666
				Ctsc	2.02654
				Zfp397	2.02611
				Ostf1	2.02562
				2010001H16Rik	2.02553
				C230094A19Rik	2.0234
				Rnf44	2.02237
				2310022M17Rik	2.0223
				2010003J03Rik	2.02226
				Ntf3	2.02157
				Pcdhb19	2.02061
				LOC675440	2.02008
				Zcchc9	2.02001
				Cat	2.0193
				Arhgap6	2.01859
				C230060D12Rik	2.01852
				Rev1	2.01689
				Gna12	2.0161
				Lrrc16	2.01603
				Atp11c	2.01513
				Dync1li2	2.01494
				Grk5	2.01302
				Baz2b	2.01227
				Rnmt	2.0121
				B230308N11Rik	2.01103
				LOC670356	2.01025
				Crk	2.01016
				Amd2	2.00968
				Ergic2	2.00908
				LOC100047827	2.00876
				Cse1l	2.00827
				Hnrnpa2b1	2.00764
				Lmo7	2.00732
				Usp14	2.00672
				Apg5l	2.00551
				Ankra2	2.00441
				Stag2	2.00414
				Zc4h2	2.00306
				Tspan2	2.00188
				9430049I24Rik	2.00151
				Ola1	2.00075
				Ddx5	2.00034
				Hoxc6	-15.5628
				Tspan8	-8.51739
				Adra2a	-7.49132
				6330505N24Rik	-6.8499
				Mgp	-6.44684
				Cldn11	-6.40771
				Gdnf	-6.17651
				Smoc1	-5.66275
				Hoxa7	-5.41194
				Gpr20	-5.36766
				Dmrt3	-5.14305
				Foxf2	-5.03337
				Thbd	-4.99481
				Hs3st3a1	-4.77871
				Myocd	-4.76375
				Klf5	-4.74321
				Idb2	-4.59566
				B130016L16Rik	-4.50916
				Sim2	-4.3876
				E330013P04Rik	-4.3136
				Lum	-4.31043
				E230020D15Rik	-4.26104
				Colec11	-4.23574
				Myh8	-4.14331
				Stmn2	-4.13643
				Actg2	-4.12121
				scl0001849.1_2273	-4.11436
				Bapx1	-4.06426
				Gata6	-4.0465
				Tlr2	-3.95597
				Kera	-3.92741
				Ogn	-3.92613
				Msrb2	-3.88893
				Figf	-3.87851
				Gal	-3.70728
				LOC100046044	-3.70387
				Rbm35a	-3.68198
				Sulf1	-3.66601
				Chrm2	-3.65348
				Adamts19	-3.63517
				Islr2	-3.54095
				2410076I21Rik	-3.51665
				9330162L04Rik	-3.50694
				Olfml2b	-3.44583
				Chodl	-3.39447
				Grb7	-3.38125
				ORF63	-3.37109
				Unc13b	-3.35474
				Crabp1	-3.34319
				Ralyl	-3.33443
				Nrp1	-3.32195
				Accn2	-3.29831
				Cntnap4	-3.25835
				Ephb1	-3.21049
				Fap	-3.20964
				Bcl6	-3.20653
				A230057G18Rik	-3.13644
				Cyp1b1	-3.10799
				Meox2	-3.10191
				Hoxd4	-3.08393
				Dcn	-3.06391
				Mylk	-3.05565
				Rpp25	-3.01674
				Mab21l2	-3.01302
				Vat1l	-3.01123
				9130213B05Rik	-2.9721
				Gsc	-2.96231
				D630040I23Rik	-2.89973
				Tcea3	-2.89132
				Acta2	-2.88492
				Prr7	-2.87034
				LOC100045403	-2.83838
				Tatdn2	-2.83828
				Msc	-2.83006
				Igfbp7	-2.82234
				Zfh4	-2.81537
				D230046F09Rik	-2.8075
				Sfrp2	-2.79954
				Hoxc5	-2.79329
				Cdh3	-2.7895
				Emb	-2.78352
				Gp38	-2.77454
				Matn4	-2.76504
				B230345P09Rik	-2.74725
				D030068E18Rik	-2.73709
				Ncam1	-2.71311
				Hs3st3b1	-2.71017
				Tmem132e	-2.70612
				AW120700	-2.69062
				Efnb2	-2.68505
				Slitrk4	-2.68351
				Pnliprp1	-2.67594
				Spsb4	-2.66128
				Dbc1	-2.65533
				Ptchd1	-2.65387
				Pcp4l1	-2.65116
				LOC100044289	-2.63723
				A530093H06Rik	-2.62948
				Enpep	-2.6256
				Cxcl13	-2.62471
				Ace2	-2.61642
				8430438D04Rik	-2.61085
				BC017612	-2.61037
				6030439I24Rik	-2.60896
				Tgm2	-2.60786
				C1qtnf2	-2.58662
				9430095K15Rik	-2.57734
				Crispld2	-2.54992
				Lin7a	-2.54611
				Col2a1	-2.54464
				A930015D01Rik	-2.53529
				AI428936	-2.53496
				Crabp2	-2.53456
				6330415B21Rik	-2.53278
				Lor	-2.49339
				Myl4	-2.49262
				6430537F04	-2.48945
				Tmem119	-2.48478
				5730409K12Rik	-2.47493
				Rxfp3	-2.4671
				9330181H08Rik	-2.4118
				Rassf4	-2.41147
				Rgs16	-2.40802
				Atp1b1	-2.40342
				Ddit4	-2.40196
				Nrp2	-2.38963
				Chst2	-2.37557
				2810032E02Rik	-2.36629
				LOC100046467	-2.36089
				Nrxn3	-2.34199
				E030017M08Rik	-2.34079
				Rec8	-2.34
				Pigt	-2.33514
				6820437F20Rik	-2.33366
				Krt18	-2.3084
				Kcnb1	-2.30804
				Artn	-2.30425
				Gstt3	-2.30221
				8030451F13Rik	-2.29843
				5930404A08Rik	-2.2939
				Nkain2	-2.29331
				Isl2	-2.28821
				Tmem180	-2.28165
				Cav1	-2.28128
				Slc16a6	-2.27931
				Mdga2	-2.26974
				Pitx1	-2.26221
				Cmtm8	-2.25979
				Igf1	-2.25774
				Kank4	-2.2408
				AW049604	-2.24046
				Ecm1	-2.237
				C1qtnf1	-2.23023
				A230079E18Rik	-2.22677
				Ece1	-2.22661
				Barx1	-2.22614
				Aard	-2.22462
				Chchd10	-2.21975
				Cd83	-2.2129
				Rassf10	-2.20455
				LOC100047738	-2.18858
				Slc9a3r1	-2.18759
				Foxc2	-2.18734
				Pdlim3	-2.18514
				mKIAA0282	-2.18207
				Tln2	-2.18183
				Hlx	-2.17885
				C1qtnf4	-2.17844
				Gpr88	-2.17689
				LOC100045484	-2.16778
				Crmp1	-2.16731
				Insc	-2.15928
				Flrt3	-2.15563
				LOC100040962	-2.15162
				E430002G05Rik	-2.1476
				Lmo3	-2.14579
				A130047F11Rik	-2.14467
				Tgfb2	-2.14079
				C130023A14Rik	-2.13307
				LOC100048721	-2.13025
				Cttnbp2	-2.13011
				Nfix	-2.12711
				Tnnt1	-2.1227
				Mkx	-2.11884
				Whrn	-2.11707
				Wnk2	-2.11695
				LOC100044702	-2.10925
				Fam171b	-2.10904
				Ccdc92	-2.10288
				Clcn3	-2.10192
				Kif5c	-2.09989
				5033430I15Rik	-2.09868
				2810402E24Rik	-2.09582
				Glis1	-2.09231
				9430073N08Rik	-2.0889
				Ush1c	-2.08781
				Defcr-rs7	-2.08142
				Aldh1a2	-2.07664
				Tnfrsf19	-2.0745
				Spon1	-2.07162
				LOC100045981	-2.07008
				9430028L06Rik	-2.0687
				Astn1	-2.06858
				4930402I24Rik	-2.06532
				2810430P21Rik	-2.06045
				Rgs14	-2.05683
				Galntl1	-2.04932
				Gadd45b	-2.04921
				Pcdh17	-2.03646
				Myh11	-2.02877
				2310007G05Rik	-2.02452
				Fsd1	-2.02363
				Col23a1	-2.01804
				Slc10a4	-2.01578
				Phox2a	-2.01352
				Dab1	-2.01331
				Chat	-2.00608
				4930519L02Rik	-2.00196
				Corin	-2.00148

## Sheet: Sox9_VC_>1.5 FC
	Genome Assembly: mm9
	INCREASED			DECREASED
	Expression in Sox9-null			Expression in Sox9-null
	SYMBOL	Fold change		SYMBOL	Fold change
	Eif2s3y	15.2991		scl0001849.1_2273	1.50024
	Cxcl4	14.3694		Trio	1.50028
	F830002E14Rik	7.52433		H1fx	1.50095
	9626962_211_rc	7.2607		Sgta	1.50134
	9626100_224	6.82844		Zfp143	1.50135
	9626958_317	5.98898		Gorasp1	1.50174
	2900073C17Rik	5.28853		A830026B15Rik	1.50181
	Hmox1	5.14344		EG383436	1.50244
	Emr1	4.78476		LOC669658	1.50257
	Fcgr3	4.5703		6330404C01Rik	1.50271
	2810484G07Rik	4.42652		2600001B17Rik	1.50285
	Laptm5	4.31897		Pick1	1.50301
	Msr2	4.28097		4930422G04Rik	1.50323
	scl0002975.1_346	4.25562		Pex6	1.50434
	Treml1	4.18132		Cpsf4	1.50444
	Ms4a6d	4.077		2410131K14Rik	1.50447
	Ctss	3.97554		9430015G10Rik	1.50448
	D4Ertd681e	3.95898		Gabrb3	1.5045
	D130017D19Rik	3.95153		Gpr22	1.50454
	LOC668837	3.89179		BC013481	1.50481
	Hba-a1	3.78575		Faf1	1.50502
	Cd68	3.75602		1110019K23Rik	1.50516
	LOC384710	3.71691		Ddah1	1.50541
	9430091N11Rik	3.7143		Nt5dc2	1.50576
	EG668300	3.6882		Nfatc1	1.50577
	LOC381215	3.66711		Crkl	1.50586
	Mrc1	3.63892		Tnfrsf22	1.50603
	Fcgrt	3.6331		Clcn4-2	1.50624
	Ttr	3.63147		Pde7b	1.50626
	Tfpi	3.57688		Adamts19	1.50626
	Alox12	3.56285		C87436	1.50646
	Nfat5	3.54194		LOC381468	1.5068
	Sepp1	3.53985		Crip2	1.50696
	Apoe	3.49819		Mbp	1.50806
	Tbx1	3.46956		AI597468	1.50829
	LOC100047419	3.43973		Rbm13	1.50848
	LOC668164	3.41264		scl0001419.1_32	1.50848
	Hbb-b2	3.40197		Reep1	1.50873
	Fos	3.3948		Epc1	1.50897
	LOC100040182	3.35623		Pigs	1.50933
	Atp5k	3.35366		Pias4	1.50952
	Mpeg1	3.34427		Mterfd2	1.50955
	Ppbp	3.33043		Cthrc1	1.50996
	EG625514	3.29114		Sfrs12	1.51011
	Ndufb4	3.19901		LOC100047223	1.51036
	LOC100044087	3.175		A230075M04Rik	1.51036
	Ctsd	3.17108		Gm266	1.51058
	A130047F11Rik	3.16447		Pycr1	1.51068
	LOC280487	3.15701		2900056M07Rik	1.51119
	Rbbp4	3.15234		Chrnb2	1.51162
	EG627352	3.13218		Odz4	1.5119
	Gnb2l1	3.12883		LOC674427	1.51212
	LOC675985	3.12761		B230317C12Rik	1.5127
	EG384525	3.12321		D930002C22Rik	1.5128
	Slc40a1	3.1019		Ankrd27	1.51339
	Cyba	3.08707		Tmco6	1.51351
	Csf1r	3.06571		Pum2	1.51368
	Eif3m	3.06365		Actr5	1.51392
	Siat7c	3.06256		Ppp2r5e	1.51399
	LOC627317	3.05985		Spata5l1	1.51442
	LOC382096	3.05825		Nup54	1.51446
	2810449M09Rik	3.05472		Sart1	1.51494
	Ankrd10	3.0012		Aebp2	1.51496
	Mt1	2.98669		Pdia3	1.51526
	C1qb	2.96849		Golga3	1.51528
	Eid1	2.96815		Pigh	1.51531
	Wdr89	2.93924		Usp37	1.51531
	D130032J17Rik	2.92283		A830059I20Rik	1.51553
	EG625835	2.88958		BC055107	1.51562
	9630023C09Rik	2.88219		Pwp2	1.51589
	Nrp	2.87587		Hmgcs2	1.51616
	LOC380906	2.85724		Hsd17b11	1.51617
	Hspa5	2.85719		Celsr2	1.51647
	D12Ertd647e	2.85539		Dnajb4	1.51647
	Emcn	2.85506		4930503L19Rik	1.51656
	9626100_15	2.85353		Tbc1d9b	1.51662
	Tyrobp	2.84957		Wnk1	1.51678
	Pscd4	2.84577		SRRP86	1.51683
	Col4a1	2.8397		Gcap3	1.51702
	Gabarapl2	2.83098		Gosr2	1.51722
	Kctd12	2.83047		Inppl1	1.51726
	Scoc	2.82393		Tmem129	1.51743
	Gpsn2	2.82249		Tmem65	1.51778
	Sdpr	2.81565		Decr2	1.51815
	Aprt	2.812		LOC100048726	1.51817
	Aip	2.80466		Sp5	1.51828
	LOC382885	2.8		LOC381946	1.51842
	4833431P16Rik	2.79894		Gprc5b	1.51894
	C1qc	2.79741		Ank3	1.51894
	2810482I07Rik	2.79367		Gnao1	1.51909
	5430406J06Rik	2.76899		Trmu	1.51944
	Chodl	2.76064		Mkrn1	1.51952
	Dbc1	2.75871		Gusb	1.52006
	Fat1	2.7583		Dab2ip	1.52025
	Clta	2.75672		Gemin6	1.52025
	Crabp1	2.75664		Nckipsd	1.52039
	Lyzs	2.74619		Atic	1.52055
	Irf2bp2	2.73849		Papss1	1.52076
	Esam1	2.73097		Chga	1.52092
	Efnb2	2.72452		A930004K21Rik	1.52106
	Cdh5	2.72361		Cryz	1.52123
	Ube2c	2.72277		LOC546711	1.52211
	1110001C20Rik	2.72141		Gnaz	1.52217
	S100a10	2.72093		Rnf38	1.52309
	LOC100041703	2.72093		Nipsnap3a	1.52311
	Gsta4	2.71798		Abcd4	1.52343
	Rgs10	2.71511		H2afj	1.52383
	Atp2a3	2.71274		LOC234360	1.5245
	Pax1	2.712		Ccdc88c	1.52509
	Timp3	2.70475		Nup37	1.52545
	Gp5	2.70454		4832412D13Rik	1.52581
	Gja4	2.69835		Pabpc4	1.52582
	Sdhd	2.69771		Kifap3	1.52615
	LOC100045280	2.69625		Uimc1	1.52621
	Palld	2.69584		Col4a3bp	1.52638
	LOC100047261	2.69533		Acot2	1.52662
	Srgn	2.69162		Ptbp2	1.52676
	Ramp2	2.68934		2810022L02Rik	1.52701
	Atp6v0b	2.68146		LOC237459	1.52761
	Cd53	2.68137		Sstr2	1.52767
	Pcmtd1	2.68047		Nnat	1.52772
	Hoxc13	2.67493		Ctnna2	1.52819
	Hbb-b1	2.67451		Txndc10	1.52872
	Stab1	2.67131		Evi1	1.52891
	Rraga	2.6699		Trip6	1.52907
	Grn	2.66676		1110018J23Rik	1.52928
	Lyve1	2.652		Nup210	1.52986
	6030432P03Rik	2.64996		Amdhd2	1.52988
	Egr1	2.64534		3110018K01Rik	1.53009
	Shcbp1	2.64034		LOC100046080	1.5302
	Ly86	2.63949		Gbas	1.53024
	LOC216036	2.63357		Sdhc	1.53089
	9630013P03Rik	2.63263		Isoc2a	1.53102
	Pcna	2.63161		Cd3eap	1.53147
	LOC435912	2.62089		Pnpo	1.53156
	Pcm1	2.61403		Ssbp3	1.53162
	Hpgd	2.61047		Cops4	1.53165
	1700001C14Rik	2.60925		Zfp110	1.53199
	Timp2	2.601		Ireb2	1.53232
	LOC381230	2.60089		E330013P04Rik	1.53239
	Rsu1	2.60036		Copg2as2	1.53254
	Rnaseh2a	2.59464		LOC637711	1.53275
	Calm2	2.59279		Tmco3	1.53328
	LOC100040671	2.58976		LOC100047214	1.53377
	Jarid1d	2.58926		Atp6v0c	1.53396
	A630012P03Rik	2.58867		Atp5j	1.5341
	Tnpo1	2.57745		Dmrta1	1.53418
	Bdh2	2.5753		Npm1	1.5345
	Cx3cr1	2.5656		Cenpf	1.53484
	EG434404	2.5607		Tubb3	1.53552
	Smu1	2.559		Clk2	1.53562
	6720463L11Rik	2.55814		Nedd4l	1.5358
	LOC100043982	2.55204		Spred1	1.5358
	Angpt2	2.5436		Lcor	1.5364
	Rad21	2.54332		Trim27	1.53686
	Ssbp4	2.53477		A430041B07Rik	1.53702
	LOC269251	2.53286		Ppm2c	1.53723
	G430095P16Rik	2.52998		Xpo4	1.53803
	P2ry6	2.52736		Timm8b	1.53812
	Lpl	2.52299		D5Ertd585e	1.53826
	LOC383308	2.5158		Phf6	1.53842
	E030040P03Rik	2.51338		LOC100047427	1.53861
	LOC244710	2.50976		Tox	1.5388
	D230050J18Rik	2.50901		Nvl	1.53886
	Mmp2	2.50885		Arl6ip5	1.53888
	Luc7l2	2.50773		2610524H06Rik	1.53923
	LOC382061	2.50634		Rbck1	1.53949
	Trps1	2.5022		Caskin1	1.54027
	LOC672474	2.50211		Itch	1.54063
	C330006D17Rik	2.501		Ggcx	1.54106
	LOC245676	2.49866		Mfap3	1.54122
	Exosc6	2.49524		LOC635253	1.54125
	Edg2	2.4888		Txndc11	1.54201
	LOC232745	2.48706		Sgk3	1.54206
	B930008G03Rik	2.48202		Slc4a8	1.54209
	2810428I15Rik	2.47		Gabpb1	1.54231
	Hbb-y	2.46997		Eif2s2	1.54234
	LOC545487	2.46648		Clptm1	1.54267
	D930029E11Rik	2.45981		5830469K17Rik	1.54281
	2610319H10Rik	2.45639		Mta1	1.54295
	Gstm2	2.45511		Gpatch2	1.54301
	D0Kist3	2.45466		Creb3l2	1.54348
	LOC100046905	2.45232		LOC100046025	1.5443
	Laptm4b	2.44987		Metap2	1.54448
	Rpl22l1	2.44945		Clspn	1.54512
	Adamtsl1	2.44922		Gjb6	1.5452
	C030044C12Rik	2.44521		Diras1	1.54538
	2310075M15Rik	2.44214		Papd4	1.54556
	Cav1	2.43999		1300014I06Rik	1.54573
	LOC674707	2.43843		Uqcrh	1.54625
	1810027O10Rik	2.43552		Diap1	1.54641
	Slc25a4	2.43549		Zscan21	1.54759
	Lrrc33	2.42593		Brwd3	1.54808
	Iah1	2.42241		Spast	1.54815
	LOC383826	2.42168		Slc31a1	1.54837
	Tbx5	2.4208		Cox6b1	1.54844
	Vdac3	2.42058		2310003C23Rik	1.5485
	Tssc8	2.4171		Rab11fip4	1.54889
	Phf12	2.41062		Zfp278	1.54893
	Ptpre	2.40711		LOC100038993	1.54893
	2010007K12Rik	2.39965		Adk	1.54897
	Hoxd10	2.39547		Tmem46	1.54901
	Slc39a1	2.39491		4930488B01Rik	1.54912
	Cotl1	2.39349		Hook1	1.54942
	Vcl	2.39299		Fzd8	1.54967
	Slco2b1	2.39233		Rnf181	1.55006
	Gas6	2.39016		Rtn3	1.55037
	Klhl6	2.38565		Olfr297	1.55119
	E430033B07Rik	2.38167		Gabrp	1.55215
	5330431K02Rik	2.38032		Tmem50b	1.55233
	2610028L16Rik	2.37365		Dph2	1.55282
	Hspb8	2.37226		Masp1	1.553
	D430034A07Rik	2.36585		Hs1bp3	1.55319
	Rras	2.36567		Plekha6	1.55324
	Klk8	2.36292		Fkbp2	1.55331
	Cox7b	2.3625		2900060P06Rik	1.55396
	mt-Nd6	2.36208		5730588I11Rik	1.55404
	LOC100045050	2.35682		Vti1b	1.55476
	LOC193533	2.35603		Dhrs4	1.55512
	LOC100048710	2.35434		Mapt	1.55513
	Fin14	2.35407		Frag1	1.55545
	Trappc2l	2.34327		6430547I21Rik	1.55548
	LOC100046883	2.34309		Nola3	1.55573
	2310079N02Rik	2.33912		Pcolce2	1.55583
	LOC100048439	2.33891		Amph	1.55681
	Hspc171	2.33838		Vps8	1.55709
	Eif4ebp1	2.33185		Tmem9b	1.55755
	Lgals3	2.32884		Tbc1d7	1.55773
	Pdgfrb	2.32237		Kcnj2	1.55861
	LOC670888	2.32105		Ube2f	1.55921
	0710008K08Rik	2.32009		2410003P15Rik	1.55955
	Atp5e	2.31905		Msl2l1	1.55978
	Plekha2	2.31564		A930011O12Rik	1.55985
	Dld	2.31376		Tdpoz1	1.56049
	LOC100046503	2.31367		Mrps26	1.56062
	Id2	2.31355		Tbrg4	1.5609
	2810438F06Rik	2.31258		BC023892	1.56095
	Bsdc1	2.30902		LOC100046259	1.56097
	Pttg1	2.30507		9530068E07Rik	1.56142
	Serpinb6a	2.30375		Ilvbl	1.56194
	Serf2	2.30216		Cdc25c	1.56216
	Cklf	2.30206		Parn	1.56217
	Gata6	2.30167		Trpv4	1.56424
	Sirpa	2.30097		Foxj3	1.56432
	Ash2l	2.29778		scl000596.1_38	1.56441
	2310036O22Rik	2.29054		Gsn	1.56455
	LOC100048530	2.28772		Tbl1xr1	1.56485
	2010315L10Rik	2.28692		Pip5k1b	1.5657
	Vdac2	2.28341		Lsm2	1.56584
	Ppp3ca	2.28323		Mocs1	1.56586
	Nktr	2.28167		Chd7	1.56617
	LOC213480	2.28146		Tarsl2	1.56621
	Creb5	2.27885		Spnb3	1.56642
	A630055A13Rik	2.27763		Ruvbl2	1.5667
	Spp1	2.27642		Col24a1	1.56675
	Trip12	2.27638		Ranbp9	1.56691
	Mtap1s	2.27382		LOC676672	1.56707
	Nono	2.27277		Zfp383	1.56719
	Pecam1	2.26542		1810046K07Rik	1.56753
	Ddit4l	2.26389		C530028I08Rik	1.56758
	Usmg5	2.2618		Alx1	1.56771
	Psmc6	2.26015		Atp1a2	1.5679
	B130018F13Rik	2.26014		Tnfrsf21	1.56839
	Ddx3y	2.25576		Slc25a30	1.56845
	Rbbp6	2.25504		5630401D24Rik	1.56865
	6720456B07Rik	2.25466		Plekhb1	1.56869
	Rhob	2.25257		E430033D06Rik	1.5689
	D230034L24Rik	2.25129		Mtap6	1.56919
	Vwf	2.24317		8430403M15Rik	1.56934
	Efna1	2.24136		G6pc3	1.56962
	Meox2	2.24078		Fez1	1.56984
	Supt4h1	2.24071		Midn	1.57043
	Eps15l1	2.2361		LOC100047915	1.57059
	LOC100043893	2.23501		Zbtb7c	1.5708
	Ptpn18	2.23117		Arid4a	1.57103
	Hoxb3	2.23114		Fbxw7	1.57113
	Impa1	2.23002		Set	1.57129
	Ddt	2.22965		LOC100039227	1.57131
	Hsbp1	2.22713		Mark1	1.57168
	38601	2.22633		B230215E14Rik	1.5719
	Etfb	2.22438		Tssc4	1.57221
	6330436F06Rik	2.22404		Cadps	1.57236
	EG626367	2.22393		B230365C01Rik	1.57312
	1810073G14Rik	2.223		Pax8	1.57319
	Robo4	2.22292		2610024E20Rik	1.57321
	AI605517	2.22199		1500011H22Rik	1.57376
	Thoc3	2.22139		Scp2	1.57469
	Idb2	2.22114		C430014D17Rik	1.57499
	Anxa3	2.22058		Gys1	1.57537
	Spcs2	2.21878		C030027L06Rik	1.57555
	LOC384727	2.21638		LOC100045241	1.57572
	Tpm1	2.2151		AI836003	1.57594
	LOC215098	2.2149		LOC100047199	1.57614
	B930096F20Rik	2.21413		Ivd	1.57622
	Nptn	2.21326		Fech	1.57765
	Trrap	2.21177		C8b	1.57787
	Gpx3	2.20913		Rnf10	1.57858
	Mdk	2.2079		1110054O05Rik	1.57878
	Lst1	2.20723		Kdr	1.57924
	Hnt	2.20316		5830417C01Rik	1.57925
	LOC280205	2.20209		Zfp521	1.57945
	Nup85	2.20164		LOC629364	1.5795
	St5	2.201		Mfsd11	1.57976
	BC039210	2.19946		Rusc2	1.57977
	LOC383775	2.19746		1700065O13Rik	1.57979
	Ndufb9	2.19589		Nupl1	1.58006
	Gja5	2.19584		Kif4	1.58053
	Cenpt	2.19396		Dnmbp	1.58064
	2610040L17Rik	2.1913		Gemin4	1.58086
	Gas2	2.18822		Prei4	1.58201
	Thap7	2.18755		BC018507	1.58206
	Ctsb	2.18724		Rsrc2	1.58223
	LOC545369	2.18693		Ppox	1.58228
	Gtl2	2.18263		B230369L08Rik	1.58232
	D330023I04Rik	2.18003		Leprel1	1.58321
	LOC100039888	2.17973		Ddx21	1.58379
	Polr2a	2.17899		Thoc2	1.58403
	1810015C11Rik	2.17654		Xpot	1.58479
	EG665509	2.17632		Tmed1	1.5853
	Gpc6	2.17401		Rangap1	1.58541
	Cstb	2.17295		Gata3	1.58574
	Jam3	2.16785		C130020C07Rik	1.58583
	Pgls	2.16637		scl0003857.1_11	1.58615
	Ech1	2.16608		Zfp75	1.58679
	Ctsc	2.16588		Letmd1	1.58708
	Lamp1	2.16528		Dync1i2	1.58713
	Tbxas1	2.16375		6030408C04Rik	1.5873
	Chmp5	2.16326		Wdr70	1.58761
	Dctn1	2.16015		BC003993	1.58785
	Ehd4	2.15854		LOC100040919	1.58812
	scl0002702.1_3805	2.15823		Kcnk10	1.58909
	Eif3e	2.15715		Pthr1	1.59093
	Actb	2.15613		Acd	1.59094
	Lamp2	2.14861		Gnai1	1.59121
	Col3a1	2.14516		LOC268602	1.59133
	LOC100047619	2.14476		Nat8l	1.59137
	Hdac2	2.14445		Sema6c	1.59152
	Ttc33	2.14406		Eps8	1.59199
	Col1a1	2.14294		Wbp1	1.59204
	Gltscr2	2.14187		2410016O06Rik	1.59257
	Fkbp7	2.14125		1110008J03Rik	1.59335
	9626984_149_rc	2.13781		Gfra1	1.5937
	Adam10	2.1355		Aebp1	1.5937
	Col6a3	2.13548		Tug1	1.59425
	Mdh2	2.13433		2900083I11Rik	1.59426
	EG620143	2.13379		Rfc5	1.59475
	Nfkbia	2.13197		Mtmr11	1.59476
	Cfdp1	2.12957		Cluap1	1.59597
	B230337C21Rik	2.12708		Mid1	1.59625
	Gsc	2.1257		4921511K06Rik	1.59627
	E130203B14Rik	2.12564		Vapb	1.59663
	LOC380665	2.1252		Atp6v0a2	1.59665
	1500015O10Rik	2.12389		Mknk2	1.59683
	Evl	2.12378		Nfe2l2	1.59685
	Rab34	2.12209		Afap1	1.59702
	Clk1	2.12183		AK122525	1.59703
	1500012F01Rik	2.12092		EG235855	1.59775
	Crry	2.12005		LOC382262	1.59796
	Ptgis	2.11962		LOC100046518	1.5981
	Ankrd37	2.11929		Pex5	1.59853
	Irak1	2.11928		Pisd	1.59933
	Cacna1g	2.11549		Slc44a2	1.59957
	A730058G16Rik	2.11027		Gpc3	1.60039
	Aktip	2.11002		Klhl22	1.60062
	Fh1	2.1061		A230083H22Rik	1.6008
	2310003L22Rik	2.10275		Otub2	1.60098
	Map2k3	2.10074		Prepl	1.60115
	Fat3	2.09921		Klhl32	1.60181
	Six5	2.09805		Mrpl4	1.60245
	Npy	2.09384		Stfa1	1.60246
	Cyp4f13	2.09312		Ccnc	1.6027
	Aif1	2.0919		LOC100045228	1.60271
	Vegfc	2.0901		Ube3a	1.60315
	Rnf213	2.08982		Trp73	1.6033
	LOC621823	2.08866		C78339	1.60337
	Psmd7	2.08861		Dmxl1	1.60348
	Isca2	2.08622		E230027K01Rik	1.60425
	6330403K07Rik	2.08596		LOC100044842	1.60461
	Saps3	2.08392		Lhfp	1.60484
	Lsm6	2.08288		2610017I09Rik	1.60506
	Ssr3	2.08276		Lpp	1.60508
	C1qa	2.08158		Uck2	1.60553
	Siat7b	2.08119		C130076O07Rik	1.60723
	Tuba1c	2.07985		Alg9	1.60727
	4832408C21Rik	2.07926		B930066N23Rik	1.60744
	LOC385699	2.07909		9530081N05Rik	1.60752
	D930044I17Rik	2.07817		Cep78	1.60795
	C730025P13Rik	2.07787		Sez6	1.60876
	EG668830	2.07765		Oxa1l	1.60891
	Dcn	2.07491		Snx27	1.60907
	6720426B09Rik	2.0746		D17Wsu92e	1.60922
	LOC675228	2.07257		Nxph1	1.6099
	Nfu1	2.07113		Hoxa10	1.61019
	AI316807	2.07111		Ppp2r4	1.61023
	Centd3	2.06845		Fjx1	1.61164
	Rap1b	2.06674		Gtpbp10	1.61166
	A430106G13Rik	2.06472		Usf2	1.61235
	LOC625752	2.06468		Fmn2	1.61284
	Bmp4	2.06429		Bbs9	1.61304
	Jup	2.06276		EG623133	1.61328
	Prpf38a	2.06257		Tbc1d9	1.6136
	LOC100040243	2.06233		Syp	1.61376
	0610031J06Rik	2.06226		LOC635297	1.61408
	A130062D16Rik	2.06211		Khdrbs3	1.61435
	LOC100041835	2.06039		Evx1	1.61476
	Birc1cl	2.05893		Vps37b	1.61531
	Naalad2	2.05715		Aldh2	1.61604
	Sec11c	2.05705		AA536717	1.61646
	Lip1	2.0569		Ss18l1	1.61667
	1810047C23Rik	2.0552		Taf5	1.61676
	LOC100047393	2.05463		Ubap2l	1.61719
	Gins2	2.054		D930017K21Rik	1.61766
	S100a6	2.05225		Ipmk	1.61804
	LOC100040872	2.05165		Ufd1l	1.61818
	Usp7	2.04987		D030016E14Rik	1.61895
	Mela	2.04951		Chrna4	1.61906
	Ccdc102a	2.04947		Cyfip2	1.61939
	Ptgfrn	2.04907		Lcmt1	1.61944
	Ece1	2.04773		scl0002533.1_1	1.61961
	Tbx18	2.04507		Rbm18	1.61985
	4930533K18Rik	2.04407		Tjp3	1.61989
	Huwe1	2.04211		Ttc9c	1.61997
	Olfml3	2.04073		Asl	1.62056
	Ppp1r3c	2.03884		LOC225924	1.62066
	Hba-x	2.03877		Ebf3	1.62098
	2900036G11Rik	2.03843		Copg2	1.62206
	Dctn6	2.03722		Sec23ip	1.62257
	Acp2	2.03676		Rtf1	1.62257
	Sh3bgrl3	2.03621		Tmed9	1.62265
	Adamts15	2.03602		Trim23	1.62288
	Afp	2.03383		Igf2bp2	1.62326
	5430437P03Rik	2.03364		scl0002791.1_134	1.62382
	Aard	2.03339		Gadd45g	1.62389
	Lcp2	2.03186		Kif1b	1.62411
	2900064A13Rik	2.03136		LOC385855	1.62431
	Gnai2	2.03123		Foxa3	1.62453
	EG434402	2.03115		Ppil3	1.6246
	Nip7	2.03107		Lsg1	1.6252
	Dhodh	2.03042		Dctn4	1.62525
	LOC633945	2.03029		9330159F19Rik	1.62549
	A130020K16Rik	2.02978		Mat2b	1.62646
	A430088C08Rik	2.02927		Zmpste24	1.62681
	LOC386124	2.02876		38414	1.62706
	Rp23-297j14.5	2.02629		Sox2	1.62747
	2610020C11Rik	2.02575		Comp	1.62871
	1100001J08Rik	2.02566		Map3k7ip1	1.62919
	ENSMUSG00000043795	2.02504		Ap1s2	1.62978
	EG630138	2.02425		Ap2b1	1.6298
	Ttc14	2.02415		Cops7a	1.63019
	Actn1	2.02325		E030030K01Rik	1.6303
	Hoxb4	2.02152		Rer1	1.63041
	D330001F19Rik	2.02083		LOC100048316	1.63082
	Gtl3	2.01902		Rfwd3	1.63197
	Tlk2	2.01881		Gstm7	1.63223
	Flrt3	2.01875		Cyp51	1.63227
	Phf14	2.01694		Pcyt1a	1.63232
	Mrpl20	2.01591		Cnn2	1.63314
	Add3	2.0154		D630003M21Rik	1.63392
	Ddx39	2.01426		Cxxc5	1.63455
	Srp14	2.01336		Dgcr2	1.63456
	Pip5k2b	2.01296		C230021P08Rik	1.63484
	Snx1	2.01281		Macf1	1.63487
	Fcer1g	2.01154		Pi4kb	1.63522
	Zfp1	2.00921		Tor1aip1	1.63539
	2900010J23Rik	2.00897		Prosc	1.63567
	Ndufc2	2.00896		Zzz3	1.63599
	Rasgrp3	2.00802		Ctbp1	1.63642
	EG333830	2.00793		Spef1	1.63646
	LOC100041388	2.00591		Vtn	1.63646
	Pdlim7	2.00587		Ctnnd2	1.63667
	Tnfsf5ip1	2.00504		Shmt1	1.637
	Rec8	2.00429		scl0001060.1_67	1.63747
	LOC100047339	2.00414		C630025L14	1.63784
	0610007C21Rik	2.00332		Rpp25	1.63804
	Mtx1	2.00263		Pomt1	1.63824
	Cmtm6	2.00169		C330034C07Rik	1.63897
	Trp53inp1	1.9996		Chd1	1.63909
	Vps29	1.99891		scl000215.1_14	1.63959
	Arbp	1.99694		Trafd1	1.63979
	Man2b1	1.99624		Ube2j2	1.63993
	Gng10	1.99603		Ppp3r1	1.64016
	Prdx6	1.99462		Prune	1.64023
	4933411D12Rik	1.99424		Rnf11	1.64052
	LOC667269	1.9937		Rasa1	1.64146
	Efemp1	1.99355		Tal1	1.64148
	Snapc1	1.99264		Gpam	1.64183
	Pmpcb	1.99228		Iars	1.64187
	Npc2	1.99209		Tnc	1.64292
	Pdcd4	1.99187		Bat4	1.64325
	Rfx5	1.99108		LOC100044257	1.64337
	Jtb	1.98952		Ube2q2	1.64338
	Efemp2	1.98935		Tbp	1.64383
	LOC664956	1.98918		Ascl1	1.64413
	Lrrc50	1.98808		Rab1b	1.64468
	A930013F10Rik	1.98789		EG628040	1.64578
	Itgb1	1.98622		EG665646	1.64605
	Ntng1	1.98192		Klhdc3	1.64673
	LOC100046211	1.9817		Gale	1.64678
	A930007B11Rik	1.97977		D030041G16Rik	1.64705
	EG382843	1.97697		Wdr32	1.64746
	Hbxip	1.97595		Atrx	1.64752
	3110031B13Rik	1.97592		C630002C17Rik	1.64781
	LOC100046996	1.97571		D1Ertd471e	1.64846
	LOC100046395	1.97569		1500016L03Rik	1.64856
	6720401G13Rik	1.97296		Chst3	1.64914
	LOC100046421	1.97079		1810073M12Rik	1.64915
	Cldn5	1.96919		LOC100046207	1.64917
	Tnks2	1.96745		D9Ertd392e	1.64951
	Bgn	1.96661		Ypel5	1.65018
	LOC100043919	1.96586		LOC100048372	1.65069
	2010007L18Rik	1.96542		Adal	1.65134
	Zbtb8os	1.96485		Csdc2	1.65205
	Imp3	1.96481		Ctsa	1.6529
	Hprt1	1.9646		Crebbp	1.65313
	Blvra	1.96391		Elac2	1.65325
	2410022L05Rik	1.96369		scl000710.1_2295	1.65339
	Hic1	1.96252		Pogk	1.65385
	Wrn	1.96156		A330049M08Rik	1.65389
	B230219D22Rik	1.96144		Ppig	1.65524
	Dok2	1.95917		Wdr73	1.65661
	Rabac1	1.95866		A430010E21Rik	1.6569
	LOC381448	1.95808		Krit1	1.65709
	Aqp1	1.95791		1190005F20Rik	1.65743
	LOC433546	1.95741		D030035F05Rik	1.65801
	Upf3a	1.95709		Dll1	1.65822
	Nfib	1.95658		Rps6kb1	1.6588
	Tjap1	1.95653		Tyms	1.65903
	4732423E21Rik	1.95637		BC020108	1.65939
	Hist1h1c	1.95634		1110038H03Rik	1.66063
	Bri3	1.95633		Dctn2	1.66065
	Rnase4	1.95481		7420700D11Rik	1.66098
	Sod1	1.954		EG667727	1.66106
	LOC380707	1.95351		2900072M03Rik	1.66114
	Ddhd2	1.95309		Recql	1.66119
	1110005A23Rik	1.95217		LOC100045737	1.66135
	3110033D18Rik	1.95204		Anks3	1.66151
	LOC100044275	1.9518		Rad51c	1.66308
	Plod2	1.94985		Lmo3	1.66324
	LOC381398	1.94975		scl0004020.1_31	1.66346
	Arpc1b	1.94882		Chad	1.66346
	Ntrk2	1.94875		C920006C10Rik	1.66355
	Vps4b	1.94853		Wdr4	1.6639
	Tagln2	1.9478		Phf21b	1.66396
	Rps27l	1.94733		Vps41	1.66475
	9930031P18Rik	1.94713		Smpdl3b	1.66505
	Ubac1	1.9463		2900019G14Rik	1.66527
	BC030046	1.94571		4833441B18Rik	1.6657
	Tpst2	1.94267		Rock2	1.66616
	Pik3r4	1.94142		Sobp	1.66622
	Sema3f	1.94021		2810417K24Rik	1.66709
	Zic4	1.94004		Slc35f1	1.66713
	6230427J02Rik	1.93829		Pdzd8	1.66731
	Atbf1	1.93799		Cdca4	1.66756
	Rhou	1.93668		Rngtt	1.6677
	LOC677375	1.93627		EG434907	1.66807
	Ctcf	1.93623		Cd151	1.66813
	Ddx19a	1.93557		scl0001053.1_15	1.66878
	Sct	1.93503		scl0001284.1_18	1.6697
	Mrps12	1.93476		LOC100046393	1.6699
	E130306D19Rik	1.93465		Atp9a	1.66995
	Bcas2	1.93438		Kcnh2	1.67003
	Gstm1	1.93405		Gatad1	1.67007
	Adamts7	1.93403		2510009E07Rik	1.6705
	Setd8	1.93374		Pik3c2a	1.67082
	C77604	1.93356		Opa1	1.67119
	Cox7a2l	1.93328		Tnik	1.67126
	Ndufb10	1.93307		Mapk8ip3	1.67156
	Tmem39b	1.93205		Snd1	1.6724
	EG622236	1.93203		Tnk2	1.67246
	Polr2g	1.92957		Rcl1	1.67383
	Tmem176b	1.92944		Cops7b	1.67494
	Med28	1.92929		Thra	1.67506
	Fap	1.92705		9130024F11Rik	1.67572
	Dusp19	1.92693		M6pr	1.67586
	3300001G02Rik	1.9265		Sall3	1.67604
	Ptp4a2	1.9263		Exoc4	1.6786
	LOC665032	1.92622		Stam	1.67884
	Jund1	1.92601		Rcor2	1.679
	Cox4i1	1.92581		mKIAA0881	1.67977
	1700029J07Rik	1.92465		Fbxl12	1.68002
	Adamts1	1.9246		C530008M17Rik	1.68034
	Ccdc5	1.92363		Fth1	1.68039
	Lmo6	1.92104		Syt4	1.68082
	Eapp	1.92074		Smyd2	1.68084
	Was	1.91847		5730589K01Rik	1.68149
	Bcl9l	1.9182		Tmtc4	1.68393
	Loxl1	1.91743		Sumf2	1.68399
	Trspap1	1.91739		Cdc5l	1.68443
	Ndufa11	1.91717		Idb4	1.68455
	B130020M22Rik	1.91641		Mllt11	1.68505
	Mbip	1.91639		3110047M12Rik	1.68547
	LOC270186	1.91568		Rnaseh2c	1.68561
	Snx5	1.91546		Golt1b	1.68587
	6330403E01Rik	1.91455		Psme4	1.68631
	E4f1	1.91454		Lbxcor1	1.68634
	Syngr2	1.91436		Csmd1	1.68764
	LOC672274	1.91382		Arhgef2	1.6883
	LOC277692	1.91251		Acad9	1.68835
	Nsmce1	1.91093		3110079O15Rik	1.68875
	6030458P06Rik	1.91051		Hira	1.68895
	Hsd17b10	1.91038		Lin7a	1.68958
	Rab24	1.91012		scl0002540.1_6	1.68991
	Pgpep1	1.90986		Pank3	1.68993
	Peci	1.90872		Nme7	1.69053
	Cst3	1.90721		2310067B10Rik	1.69078
	Amotl1	1.90641		Med15	1.69222
	Ifitm3	1.90629		Ptprz1	1.6923
	9130415E20Rik	1.90561		Atxn7l3	1.69269
	Cd63	1.90561		B230342N21Rik	1.69276
	Ndufb5	1.90529		Ccdc137	1.69297
	Igsf3	1.90471		EG434858	1.69341
	Glrx5	1.90396		Uhrf1	1.69359
	E430003J01Rik	1.90365		Ubxd7	1.69397
	Phf20l1	1.90249		Olig1	1.69417
	Gins4	1.90191		Dctn3	1.69547
	Hook2	1.90187		D12Ertd553e	1.69608
	C130085D15Rik	1.90147		Prom	1.69634
	Rspo2	1.90129		As3mt	1.69674
	Renbp	1.90029		Ndufa5	1.69758
	Bckdhb	1.89993		Tarbp2	1.69783
	Ccdc34	1.89989		LOC100048863	1.69821
	3110005G23Rik	1.899		Pdlim2	1.69858
	Cept1	1.8977		Fgf13	1.69873
	LOC100043822	1.89687		Ccdc139	1.69904
	Fgfr1op2	1.89586		4732471D19Rik	1.69926
	A230046K03Rik	1.89494		Gps1	1.70005
	0610007P22Rik	1.89356		5330439J01Rik	1.70065
	LOC100041569	1.89305		4931402H11Rik	1.70074
	Chchd1	1.89237		Herpud2	1.70079
	4833414E09Rik	1.89235		Rffl	1.7011
	Bnip3l	1.89212		Mobkl3	1.70183
	Nckap1l	1.89191		Capns1	1.70226
	Axl	1.89158		Prkcz	1.70231
	Spon2	1.89141		2410166I05Rik	1.70286
	1110012M11Rik	1.89105		Arl6ip2	1.70322
	Ttyh3	1.89092		Golga2	1.70323
	Ccl4	1.89088		LOC385644	1.70341
	Slc7a6os	1.89032		Sorbs1	1.70418
	Smarca5	1.89016		Trp53i11	1.70421
	Nte	1.89007		1200015F23Rik	1.70497
	Thyn1	1.88888		Wnt7a	1.70561
	Col8a1	1.88874		Pds5a	1.70563
	Cct5	1.88831		B230209J16Rik	1.70618
	Wasf2	1.88829		Acvr2b	1.7074
	E430005I09Rik	1.88816		Polr2d	1.70793
	Tmco1	1.88742		Zdhhc13	1.70857
	E330016A19Rik	1.8872		3930401E15Rik	1.7088
	Lass5	1.88692		Slain1	1.71061
	LOC668706	1.88558		4833416I09Rik	1.71068
	LOC668387	1.88448		Glis2	1.71072
	Rit2	1.8841		Cdk5r1	1.71078
	6820437F20Rik	1.88349		LOC639554	1.71124
	Tekt2	1.88294		LOC628836	1.71192
	Myst4	1.88267		Ube1x	1.71193
	D130059P03Rik	1.88191		BC031748	1.71211
	Ddb1	1.88144		Stx6	1.71247
	LOC100040342	1.88021		Fgfr1op	1.71309
	LOC639931	1.88001		Gm1040	1.71368
	Mrc2	1.87911		BC050254	1.71368
	Ctns	1.87908		Rnf34	1.71371
	Sfxn3	1.87804		LOC619973	1.71383
	2010320M18Rik	1.87708		Nog	1.7141
	Zbed3	1.87708		Wdr37	1.71448
	Hspg2	1.87695		Tle3	1.71453
	AW123240	1.8767		Snap25	1.715
	BC021381	1.87647		Rarb	1.71643
	EG637748	1.87558		Prdm4	1.71649
	4833420G17Rik	1.875		Nin	1.71663
	Upf3b	1.87474		Ak2	1.71706
	1200016E24Rik	1.87451		1200015A19Rik	1.71715
	Hmga2	1.87371		Msc	1.71739
	Zc3h15	1.87313		Eid2	1.71757
	Hoxa11s	1.87214		Ddx47	1.71812
	Sla	1.87199		Stk3	1.71931
	2410002F23Rik	1.87109		Fstl5	1.71947
	Pcdhb22	1.86992		LOC669660	1.72008
	1810063B05Rik	1.86968		Gpbp1l1	1.72017
	Srp19	1.86934		Extl1	1.7203
	Tbc1d19	1.86822		D830014B20Rik	1.72033
	Hhip	1.86759		Id4	1.72095
	Psmc1	1.8667		Dner	1.72135
	1110008H02Rik	1.86664		Hap1	1.72136
	E130309L16Rik	1.86664		1300010M03Rik	1.72144
	Mtr	1.86642		6430527G18Rik	1.72351
	Camk2g	1.86631		2610301N02Rik	1.72401
	5830454D03Rik	1.86563		LOC545332	1.72505
	Ndufa6	1.86556		Elavl4	1.72524
	Fbn1	1.86517		6430524C05Rik	1.72636
	9130401M01Rik	1.86391		Exod1	1.72744
	Gm1815	1.86366		Rxrb	1.72782
	3000003G13Rik	1.86329		Larp5	1.7279
	A530083M17Rik	1.86304		Parg	1.72863
	Vps36	1.86212		Paqr3	1.72944
	LOC668038	1.86143		Ube2e1	1.72965
	Igfbp5	1.8605		2610524N02Rik	1.73034
	Orc6l	1.86008		LOC234081	1.73081
	Pnpt1	1.86		Pbrm1	1.73113
	Sfrs7	1.85913		Cadm4	1.7314
	Rspry1	1.85894		Psma1	1.73272
	Eif4ebp2	1.85865		Ptx3	1.73274
	1810030N24Rik	1.85842		Capn2	1.73319
	Mrpl13	1.85834		Siah1b	1.73336
	Pls3	1.858		Lrp8	1.73366
	Csnk2a2	1.85723		2310007F21Rik	1.73379
	LOC380623	1.857		Txndc5	1.73385
	Slc3a2	1.85679		Ephb2	1.73409
	9030619K07Rik	1.85661		2210012G02Rik	1.73427
	Notch3	1.85654		Arnt	1.73835
	6330415B21Rik	1.85604		Ung	1.73851
	Fbxo6	1.85546		Dhx9	1.73884
	mt-Co2	1.8547		1810007M14Rik	1.73922
	Ard1	1.85317		Pja2	1.7399
	5330401F18Rik	1.85303		Gng3	1.74095
	Bmyc	1.85236		Zfp191	1.74123
	E230020D15Rik	1.85226		A630064D23Rik	1.74129
	Lmo2	1.85182		4930431J08Rik	1.74234
	Parp3	1.85182		Shmt2	1.7424
	Psmb4	1.85107		LOC433749	1.74265
	Higd2a	1.85061		Rab8b	1.7428
	H19	1.85054		EG624187	1.74335
	Copz1	1.84967		Tnrc5	1.74445
	Sema3a	1.8484		Ppm1a	1.74533
	Arl6ip1	1.84814		4930566A11Rik	1.74536
	LOC671641	1.8472		Ccne2	1.74566
	Nedd9	1.8471		Gnb1	1.74646
	LOC231368	1.84625		Schip1	1.74802
	Agpat6	1.84602		Oprs1	1.74855
	Slc35f5	1.84599		Cmtm5	1.74897
	Med20	1.84539		Aggf1	1.74937
	6430537F04	1.84483		Cacng4	1.75001
	Calml4	1.84447		EG629383	1.7506
	Chchd7	1.84384		Thsd7a	1.75076
	Hps5	1.84338		Klhl24	1.75103
	Kctd12b	1.84267		Smpd4	1.75147
	Ccng2	1.84266		Gramd3	1.75167
	Ltbp1	1.84251		LOC677248	1.753
	1810063B07Rik	1.84228		Cct3	1.75374
	Ccng1	1.8417		6330527O06Rik	1.75455
	Tial1	1.83998		3830432E14Rik	1.7552
	HPBRII4	1.8397		LOC630401	1.75581
	2010010M04Rik	1.83928		Eif1ay	1.75596
	Stxbp2	1.83918		A930009E05Rik	1.75607
	Hook3	1.83902		Slc29a4	1.75744
	Degs1	1.83891		Dyrk3	1.75775
	Strn3	1.83874		Dscr3	1.75787
	4933427G23Rik	1.8383		LOC100048413	1.75797
	BC042423	1.83781		Rims3	1.75906
	Hist1h4i	1.83773		Snrpd3	1.75968
	Helz	1.83752		Kif5c	1.76031
	Smcx	1.83656		Btbd9	1.76065
	H2afx	1.83647		LOC384382	1.76108
	0610012D17Rik	1.83589		2700078E11Rik	1.76306
	EG384179	1.83566		Sfrs2	1.76316
	Sparc	1.83465		Fezf1	1.76513
	Sepx1	1.8339		Clasp2	1.7665
	2210419D22Rik	1.83346		Pak1	1.76722
	LOC219049	1.83278		Fads2	1.76757
	6030443O07Rik	1.83261		Scrt2	1.76784
	Plvap	1.83257		2700089E24Rik	1.76868
	Psmd6	1.83192		Dlx5	1.76892
	Hexa	1.83069		2310022M17Rik	1.77004
	Fbxl20	1.83045		Msto1	1.77086
	Pop5	1.82904		LOC100046775	1.77203
	Tsen34	1.82777		Map1lc3a	1.77355
	9230115F04Rik	1.82748		Smc1a	1.77369
	Prdx1	1.82737		4930504E06Rik	1.77401
	2610002F03Rik	1.82696		Rcan2	1.77552
	Tgfbr2	1.82674		Bfar	1.77625
	Eif3k	1.82589		Nudc	1.77636
	C230075M21Rik	1.82525		0610010I05Rik	1.77682
	Tens1	1.82521		Als2cr2	1.77717
	C130080K17Rik	1.82487		Tgoln1	1.77797
	Senp7	1.82455		Sdcbp	1.77868
	Fzd1	1.82348		Safb	1.77899
	Elof1	1.82289		Adh5	1.78013
	Cog2	1.82234		Akap1	1.78049
	Ndufv2	1.82212		Tomm40	1.78091
	Tm2d2	1.82055		Taf9b	1.78097
	4931406P16Rik	1.82014		Cyp20a1	1.78119
	Appl2	1.81993		Capzb	1.78169
	Tle2	1.81966		Usp22	1.78169
	Zfyve21	1.81953		Foxred1	1.78229
	Ssr2	1.819		Ctgf	1.78255
	Bxdc1	1.81859		Elavl2	1.78397
	Arfip1	1.8183		Pcyt2	1.78401
	Samd1	1.81817		Tspan18	1.78403
	Ahdc1	1.81743		Nol1	1.78423
	9030016H15Rik	1.81705		LOC100044411	1.78471
	5330401P04Rik	1.8166		9030205A07Rik	1.78494
	Msh6	1.81627		A730017D01Rik	1.78512
	D5Ertd689e	1.81566		Gpr108	1.78513
	LOC100040605	1.81562		Lig3	1.78602
	LOC100047369	1.81545		Lrp12	1.78712
	Mphosph6	1.81521		LOC674706	1.78913
	Ndst2	1.8128		2810407C02Rik	1.78955
	Slc6a6	1.81169		Pld3	1.79088
	Nfatc4	1.81166		Preb	1.79125
	Mgmt	1.81148		Actl6b	1.79149
	Mrpl51	1.81131		2010003O18Rik	1.79155
	LOC236831	1.81027		Rnmt	1.7917
	Ptpra	1.80976		Sec22a	1.79397
	Znrd1	1.80922		2810037O22Rik	1.79506
	Lox	1.8091		Limk1	1.79559
	Etfa	1.80869		Baz1a	1.79577
	Ncf2	1.80819		2900097C17Rik	1.79603
	LOC100045882	1.80747		AW125296	1.79716
	LOC100047184	1.80696		Wipi2	1.79757
	9430010O03Rik	1.80653		E430003D02Rik	1.79787
	LOC381578	1.80616		BC057022	1.79892
	Fbxw9	1.80512		Zfyve9	1.79903
	C430002D13Rik	1.80449		EG668831	1.80073
	Pgrmc1	1.80364		Rnd3	1.80161
	Pdgfrl	1.80281		Centg2	1.80173
	Hbp1	1.80281		Nckap1	1.80202
	Scarf2	1.80208		Son	1.80324
	Top2a	1.80171		Hadh	1.8037
	Lrp1	1.80097		Arfip2	1.80474
	Ccl7	1.80086		Fbxl10	1.80519
	BC003940	1.79962		Lhx2	1.80593
	Sugt1	1.79931		Sox6	1.80604
	LOC100041585	1.79924		Ash1l	1.8064
	Nkiras1	1.79842		5730601F06Rik	1.80688
	Tde2	1.79819		Smpd1	1.80708
	Prim1	1.79814		Spcs3	1.80716
	Slc6a9	1.79741		Synpo	1.80735
	Tpm2	1.79726		Rapgef5	1.80755
	LOC676779	1.79687		Bdp1	1.80779
	Nssr	1.79616		Krt5	1.80788
	Vcam1	1.79593		Sars	1.80903
	Josd2	1.79584		Gabrg2	1.8102
	D430006A07Rik	1.79553		Sst	1.81098
	BC016608	1.79546		Rasgrp1	1.81124
	Corin	1.79544		Zswim6	1.81212
	Zkscan3	1.79437		Dnajc6	1.81277
	Pon2	1.79429		Vars	1.81299
	Snai3	1.79392		Ttc9b	1.81382
	Icam1	1.79384		Pou3f4	1.81666
	Rps3a	1.79359		Pitpnc1	1.81693
	H47	1.79332		Atp2b1	1.81734
	LOC381105	1.79265		Ubr1	1.81829
	Gstk1	1.79244		Coq6	1.81855
	Mrps18c	1.792		Pramel4	1.81955
	5730422P05Rik	1.79111		LOC100045081	1.81986
	Rgs19	1.79035		scl0002275.1_1	1.821
	Nudt16l1	1.79023		Csda	1.82251
	Evi2a	1.78936		Nsun5	1.82428
	Zswim4	1.7887		Rars2	1.8246
	Alox5ap	1.78848		Asns	1.82481
	H2-Ke6	1.7878		Gja9	1.82576
	Cdc26	1.78482		5830472M02Rik	1.82605
	LOC224163	1.7837		9430088P09Rik	1.82751
	Mr1	1.78334		Acaa2	1.82793
	Vps4a	1.78324		Fxr2	1.82904
	1200016B10Rik	1.78307		Pou3f3	1.82977
	LOC100045864	1.78302		2310035C23Rik	1.83163
	Kctd2	1.78298		Gnpda1	1.83193
	Trim25	1.78183		Eral1	1.8323
	Tax1bp3	1.78137		Dact1	1.83233
	Mrps7	1.78128		Cdc37l1	1.83319
	D230017C05Rik	1.78127		Zfp410	1.83376
	Bckdha	1.78096		LOC675440	1.83429
	Foxc2	1.78094		Zcchc11	1.83731
	Hebp1	1.77907		Rbmx	1.83981
	EG665989	1.77879		scl0002720.1_68	1.84161
	Sharpin	1.77813		Ddx26	1.84198
	Phkb	1.77768		LOC626309	1.8443
	Slit2	1.77676		Pnpla8	1.84495
	Prkra	1.77665		4833439L19Rik	1.84542
	1700027N10Rik	1.77644		Ezh2	1.84558
	Grid2	1.77589		Ibtk	1.84591
	Rfc1	1.77587		Elmo1	1.84697
	LOC545396	1.77547		Dap3	1.8482
	Cdc16	1.77407		scl0001757.1_1	1.84885
	Fancl	1.774		MGC60742	1.84929
	1110029E03Rik	1.7737		Zfp644	1.84943
	Ikbkb	1.77289		Drg1	1.85066
	AI314180	1.77284		Got2	1.85098
	Cd97	1.77215		Hnrph2	1.85232
	Rad17	1.77215		Ctps	1.85392
	Ptgs1	1.77188		6330548G22Rik	1.85452
	Rab32	1.77181		LOC667776	1.85495
	Itgb5	1.77167		Syt1	1.85518
	Pdlim4	1.7713		Wars	1.8554
	Dctd	1.77117		Snrk	1.85878
	Apoa1bp	1.77086		Ddx10	1.85945
	LOC668047	1.77066		Tcf20	1.85974
	Sox11	1.77056		Api5	1.86007
	Fut10	1.76926		Ilf3	1.86041
	Setd6	1.76912		B3galnt2	1.86176
	Ldb2	1.76866		Rarg	1.86268
	Mtcp1	1.76847		Klc1	1.86283
	Ccdc3	1.76829		Pfdn2	1.86284
	2810436B12Rik	1.76789		Atad2	1.86465
	Rhoq	1.76763		LOC100045963	1.86531
	Cd93	1.7676		LOC100044221	1.86601
	Adra2a	1.76744		scl0004175.1_57	1.86713
	Eef1d	1.76727		Rabif	1.86803
	Trem2	1.76693		2610301G19Rik	1.86804
	0610009J05Rik	1.76659		Peg3	1.86837
	Tmem160	1.76652		Camk2n2	1.86899
	Slc9a3r2	1.76629		Tcfap2a	1.86935
	Gstp1	1.76575		Igfbpl1	1.86963
	Icam2	1.76573		Ppfia1	1.86974
	Rbm14	1.76529		Skiv2l	1.87031
	Mnat1	1.76471		2010007H12Rik	1.87184
	4930522P08Rik	1.76427		Pbx2	1.87187
	Nudt22	1.76399		Mapk8	1.87192
	Them2	1.76374		Sdc1	1.87221
	Ywhae	1.76355		Htra2	1.87295
	A930019L04Rik	1.76277		LOC100042970	1.87358
	Il15	1.76254		Dpysl3	1.87403
	Nagk	1.76205		4930431J19Rik	1.87521
	Glt25d1	1.76193		Snx12	1.87521
	Ltbp2	1.76167		Ccdc115	1.87564
	Ints10	1.76162		1500019G21Rik	1.87599
	Gpr124	1.7616		LOC100045439	1.87755
	Zfp286	1.76148		Dbn1	1.87862
	Rian	1.76148		Dclk1	1.88075
	Glg1	1.76134		Dlx1	1.88113
	Lims1	1.76105		Acvr1b	1.88142
	Hyi	1.76092		Stk25	1.88246
	Zmym6	1.76091		Btbd2	1.88265
	Itm2b	1.7609		Ptprf	1.88283
	2600005O03Rik	1.76075		Zc3h14	1.88398
	Dtx3l	1.76052		38597	1.88412
	Hgf	1.76029		Psen1	1.88437
	Creb3l4	1.76017		Mthfd1	1.88583
	AI593442	1.76006		LOC383860	1.8862
	LOC234882	1.75902		Spnb2	1.88628
	Tanc1	1.75865		Sox14	1.8872
	LOC100043181	1.75831		Vps26a	1.8887
	EG269105	1.75828		Nes	1.88898
	EG329521	1.75805		LOC668183	1.8914
	Atox1	1.75792		Ppp2r5c	1.89165
	Tpp1	1.7578		Emd	1.89215
	Ddah2	1.75779		3110035E14Rik	1.89311
	Pskh1	1.75708		Stmn2	1.89332
	6230415M23Rik	1.75691		P4ha1	1.8945
	Nkx6-2	1.75663		D930042A21Rik	1.89509
	Bet1l	1.75639		Chi3l1	1.89628
	Hadhb	1.75613		Nxph4	1.89639
	Pcdh10	1.75559		Trabd	1.89719
	LOC674195	1.75438		Glcci1	1.89738
	Pkd2	1.75368		Slc22a5	1.89739
	Casp1	1.75364		C230091E03Rik	1.89842
	Rpl27a	1.75318		Tm9sf2	1.89979
	Nt5c	1.75303		Lig1	1.90028
	Arhgef18	1.75271		Rnf165	1.90163
	Emp3	1.75267		Uros	1.90452
	E030026I10Rik	1.75194		Edem2	1.9048
	Map1lc3b	1.7518		Myt1	1.90513
	Hes1	1.75143		Rnf41	1.90516
	Polb	1.75055		Arfgap1	1.906
	Tmem14c	1.74951		Myt1l	1.90616
	Gja7	1.74941		Sirt6	1.90638
	Vps35	1.74883		Ube3b	1.90721
	1110034O24Rik	1.74853		Ppm1b	1.90922
	Il10rb	1.74823		Entpd6	1.90955
	0610010E21Rik	1.74809		Banf1	1.91121
	1500041N16Rik	1.74808		Ap4m1	1.91631
	LOC381999	1.74747		Ranbp6	1.91643
	Igf1r	1.74694		Nbea	1.91654
	2900093B09Rik	1.74659		Jarid1a	1.91921
	Pom121	1.74657		Mtmr14	1.91979
	2810008D09Rik	1.74645		Gpm6a	1.91991
	Hspb1	1.74619		Rrm2	1.91997
	Psmd8	1.74479		Eef1a1	1.92003
	C230037E05Rik	1.74453		Arpc5	1.92085
	1500010G04Rik	1.74439		Slc37a3	1.9214
	Rpp21	1.74413		Ccdc109a	1.92181
	Nup93	1.74354		Rufy3	1.9221
	Mpv17	1.7434		Rrp1	1.92254
	Anxa4	1.74338		Ykt6	1.9234
	2410004P22Rik	1.74296		Stmn3	1.92479
	Actr10	1.74292		LOC219145	1.9249
	LOC100047402	1.74288		LOC100044218	1.92514
	C430041B13Rik	1.74245		Gtf2i	1.92517
	Gmfg	1.74223		Sphk1	1.92556
	2610024H22Rik	1.74205		Gpr27	1.92612
	Thap11	1.74182		Ptcd2	1.92635
	Slc25a39	1.74161		Sae1	1.9274
	Arid1a	1.7412		Rgmb	1.92785
	Dock5	1.741		Tlx3	1.92974
	5930436O19Rik	1.74088		9845300_4289	1.93112
	Brd7	1.74057		Tmem49	1.93206
	Hbb-bh1	1.73974		Mtbp	1.93373
	A730036E13Rik	1.73951		Angpt1	1.93423
	Aurka	1.73915		Col11a1	1.93513
	Cuta	1.7389		LOC666025	1.93521
	Ranbp10	1.73836		Cul4a	1.9357
	Tmem161b	1.73745		D330006C15Rik	1.93593
	AU023871	1.7374		Lbh	1.93755
	Srp72	1.7371		LOC100046464	1.93872
	Ccl9	1.73706		5730410E15Rik	1.9394
	Klhl26	1.73687		Reln	1.94213
	Slit3	1.73683		Stxbp4	1.94358
	Prdx2	1.73675		Als2cr13	1.94519
	S100a13	1.73669		Coq5	1.94589
	BC004022	1.73633		Hdhd2	1.94619
	2700078K13Rik	1.7361		Pabpc1	1.94621
	Kpna3	1.73609		Gulp1	1.94646
	BC010787	1.73602		Utrn	1.94659
	Nudcd2	1.73567		Bcas1	1.94718
	Pqlc1	1.7355		2610015J01Rik	1.94739
	1190009E20Rik	1.73435		Nol8	1.94773
	Bptf	1.7342		Snx14	1.94983
	Ptprb	1.73359		Lypla1	1.95232
	Zdhhc12	1.73326		Mfap2	1.95248
	Cirh1a	1.73303		Pxdn	1.95311
	Ogt	1.73219		Lbr	1.9537
	Odz3	1.73186		Col27a1	1.9596
	Pcdh9	1.73153		Zfp316	1.96163
	Sfxn4	1.73099		Trim33	1.96184
	Zbtb26	1.73081		1500034J01Rik	1.96198
	Sf3b4	1.73073		LOC100047016	1.96214
	LOC668239	1.73058		Raly	1.96298
	Antxr1	1.73026		5033405K12Rik	1.96383
	2410146L05Rik	1.73016		Slc35e3	1.96459
	Gs2na-pending	1.73014		Myo1b	1.96475
	Rn18s	1.72942		Mfng	1.96531
	Cib1	1.72914		Bcl2l1	1.9662
	Centa1	1.72853		Bmpr1a	1.96792
	Rod1	1.7282		E330011I20Rik	1.9684
	Naca	1.72819		Chrna3	1.96889
	Dennd2a	1.72814		Lrpprc	1.97042
	Ltbp4	1.7277		Ankrd54	1.97167
	Cyb5r1	1.72764		Nus1	1.97284
	Tuba1a	1.72764		Cntn2	1.9729
	1700019E19Rik	1.72736		Fmnl2	1.97397
	Dap	1.72674		Wnk2	1.97403
	Nsmce2	1.72669		Syn1	1.97659
	Exosc8	1.72624		Ahcyl1	1.97693
	2310061C15Rik	1.72592		Mboat2	1.97748
	2010106G01Rik	1.72521		Asph	1.97799
	Lsm4	1.72519		scl0003318.1_26	1.97806
	AI428936	1.72507		Stip1	1.97865
	Mrvi1	1.72467		Clns1a	1.97883
	6720482D04	1.72437		Melk	1.98117
	Bcr	1.72412		Ppm1e	1.9812
	9430081I23Rik	1.72407		Sestd1	1.98182
	Mmp11	1.72396		Wipi1	1.98192
	Med1	1.7238		Cyb5r4	1.98194
	Arsb	1.7236		Moxd1	1.98474
	Ell	1.72356		Prpf3	1.98708
	Cyp2d22	1.72349		Eya1	1.9873
	LOC242025	1.72338		Colec12	1.98919
	Hmbs	1.72309		2600009P04Rik	1.99479
	Txn2	1.72286		Dcx	1.99506
	Il11ra1	1.7217		E130301F21Rik	1.99535
	Fhod1	1.72165		A730008H23Rik	1.99621
	Pigx	1.72109		Mbd3	1.99677
	Nrd1	1.7206		Rab12	1.99934
	Ttc13	1.72026		Nol4	2.00066
	Gria3	1.71991		Fndc3a	2.0025
	3830408P04Rik	1.71913		E2f6	2.00632
	Tmem86a	1.71863		scl0003598.1_52	2.00704
	Shd	1.71855		Etv1	2.00737
	Flt1	1.71851		LOC100047012	2.00745
	Coro1a	1.71814		1110057K04Rik	2.0091
	LOC100044294	1.71747		Wdr9	2.01081
	2510042H12Rik	1.71725		5430432M24Rik	2.01228
	Phex	1.71647		Spsb4	2.01287
	Ptprd	1.7157		Sbno1	2.01299
	Tnnc1	1.71546		mKIAA0282	2.01333
	Mfge8	1.71305		Camsap1	2.01652
	Gins3	1.71145		Rab9	2.017
	Gm1673	1.71132		4833426H15Rik	2.01768
	8430436O14Rik	1.71078		5730453I16Rik	2.01988
	Dnajc5	1.71015		Rps4y2	2.02008
	Csf2ra	1.70999		Rprm	2.02169
	Tshz3	1.70898		Slmap	2.02178
	Tulp3	1.7087		Tusc2	2.0223
	Dbi	1.70827		Ccdc47	2.02272
	Cldn1	1.70826		Usp11	2.02371
	Hint2	1.70825		LOC100047009	2.02552
	A430107N12Rik	1.7079		scl000408.1_6	2.02567
	Dpagt1	1.70746		Ddr1	2.0263
	Cstf3	1.70741		Rabl3	2.02696
	9230111I22Rik	1.70719		Fgfr3	2.02882
	C230047C07Rik	1.70643		Cdca8	2.03065
	A930004J17Rik	1.70635		Yeats2	2.03241
	2700088M07Rik	1.70624		Flnb	2.03355
	Cntnap4	1.7059		Ppp5c	2.03374
	Scotin	1.70587		Gtf3c4	2.03421
	LOC100043906	1.70576		Actn4	2.04007
	B430305P08Rik	1.70569		Etnk1	2.04013
	2900018N21Rik	1.70496		Usp8	2.0433
	LOC100043821	1.70484		Fbxo3	2.04347
	Psmc5	1.70424		Otx2	2.04549
	Fat4	1.70311		Napa	2.0458
	Leprot	1.70271		LOC238943	2.0459
	Mrps18a	1.70224		Rnf14	2.04594
	Slc9a3r1	1.70165		Gad1	2.04806
	A630097D09Rik	1.70163		Arhgap28	2.05373
	Cldnd1	1.70126		Apba2	2.05431
	Dhcr24	1.70069		Pik3r3	2.05615
	LOC386330	1.70067		Usf1	2.05675
	LOC100047870	1.70066		Msi2	2.05704
	Pold3	1.70055		Khsrp	2.05766
	Trub2	1.69994		Exoc1	2.05983
	EG277333	1.69993		Hoxd13	2.06046
	Mtmr7	1.69974		D130059O18Rik	2.0636
	9630009A08Rik	1.69962		Kbtbd7	2.06361
	BC037393	1.6994		Chmp7	2.06382
	A230106M15Rik	1.69939		2610109H07Rik	2.06452
	Otor	1.69937		Tm6sf1	2.06754
	5830474E16Rik	1.69933		Kbtbd4	2.06978
	Dpm2	1.69931		Sh3kbp1	2.06994
	Egfl7	1.69927		Aak1	2.07074
	Ubl3	1.6986		Acot7	2.07117
	Mrpl43	1.69843		Cdc45l	2.07194
	LOC386112	1.69838		Elk3	2.07753
	2600009E05Rik	1.69811		Sez6l	2.07858
	AI851790	1.69796		Ttyh1	2.07893
	Stx11	1.69796		Gad2	2.08003
	2310043N10Rik	1.69765		LOC100048622	2.08049
	Tsc2	1.69738		4931406I20Rik	2.0807
	Rbm5	1.697		Sox21	2.08177
	1110030H10Rik	1.69697		Fubp1	2.08237
	Jmjd1b	1.69644		Ect2	2.08357
	Wdr45	1.69637		Rbm4	2.08404
	Nfe2	1.69633		Prox1	2.08498
	Ptn	1.69616		Vps16	2.08677
	H1f0	1.69587		0610010F05Rik	2.08742
	B930032P17Rik	1.69583		scl0001487.1_50	2.08843
	LOC98434	1.69557		Necap1	2.09136
	Map3k11	1.69547		Krr1	2.09173
	Gtf3c6	1.69528		Zc3h13	2.09506
	Cyld	1.69522		Sucla2	2.09559
	Fxc1	1.69516		Spna2	2.09676
	2310061F22Rik	1.69488		EG633692	2.09747
	2610203E10Rik	1.69453		LOC667609	2.09883
	4732435N03Rik	1.69398		Ankrd15	2.0994
	Zfp90	1.69376		LOC630936	2.10245
	Dtymk	1.69371		Mrpl3	2.1052
	Nfe2l1	1.69369		Ubqln1	2.10754
	AI413582	1.69309		Prnpip1	2.10795
	Xylt2	1.69278		Ubl5	2.11036
	Suclg1	1.69236		Mpzl1	2.11287
	2410004L22Rik	1.6923		Pja1	2.11331
	1810026B05Rik	1.69214		Tbc1d14	2.11517
	Sc4mol	1.69201		Zmynd11	2.1159
	Mrpl39	1.69174		scl0002906.1_58	2.11594
	Rpain	1.69144		Mtch2	2.11809
	Hmgn1	1.69127		Slc30a3	2.11859
	LOC632230	1.69083		Ube2v1	2.12242
	2610035D17Rik	1.69067		Sox5	2.12285
	Ndufs7	1.69044		Net1	2.12393
	Itm2c	1.69038		Rbm12	2.12626
	Prdx5	1.69016		Gna12	2.12773
	A530082C11Rik	1.68985		Basp1	2.12934
	Akr1e1	1.68976		Wrnip1	2.13085
	LOC636952	1.68968		1190002N15Rik	2.13093
	Rab4a	1.68899		Asb3	2.13294
	Mgl1	1.68844		Galnt1	2.13876
	Tmem119	1.68822		D10Ertd610e	2.13902
	4632419I22Rik	1.68813		Stau2	2.1416
	Gukmi1	1.68785		Cltc	2.14201
	Nope	1.68747		Arl5a	2.14418
	Nap1l1	1.68713		Inpp5f	2.14524
	Utp11l	1.68696		Rbm6	2.14613
	Pkn2	1.68682		5930434B04Rik	2.14654
	Rbpms	1.6865		Zfp422-rs1	2.14838
	Rnf166	1.68615		Mtmr2	2.14939
	Rspo3	1.68592		Hrb	2.15192
	F630038O13Rik	1.68572		Epha3	2.15303
	Prrx1	1.68525		Eif3s9	2.15348
	Hist2h3b	1.68478		Ncoa4	2.15498
	2310045N01Rik	1.68457		Rab7	2.15539
	Serf1	1.6845		Mapk8ip1	2.1558
	Ptpla	1.6845		Ccnyl1	2.15671
	Ssbp1	1.68446		4933424B01Rik	2.15894
	Cox5b	1.68431		LOC224914	2.16141
	Txnl2	1.68409		LOC100044908	2.16291
	1110002D22Rik	1.68395		Nfya	2.16458
	Col16a1	1.68389		Ttbk1	2.16796
	Unc5c	1.68368		Paip1	2.16887
	Csrp2	1.68288		Cxadr	2.17052
	Slc25a28	1.68255		Itm2a	2.17106
	4833425P12Rik	1.68241		Acta2	2.17226
	Bccip	1.68233		Zcchc3	2.17387
	5033414D02Rik	1.68223		Maea	2.1757
	6720407G21Rik	1.68163		Gorasp2	2.1793
	4930583H14Rik	1.68141		Clint1	2.1793
	Tmem4	1.68118		Dcc	2.18123
	Mrpl12	1.68067		Trim35	2.18444
	Pigp	1.68039		Hmgcr	2.18469
	Cnih4	1.68036		D11Bwg0517e	2.18993
	Twist2	1.68015		Spin	2.19101
	Ammecr1	1.68015		2310008I22Rik	2.19217
	Ywhaz	1.67959		Hes5	2.19368
	Mrps17	1.67856		Rnf8	2.19636
	Cadm1	1.67853		Endogl1	2.19641
	EG433865	1.678		2610200G18Rik	2.19773
	Lor	1.67707		Rnf167	2.19945
	3110050L10Rik	1.67612		Nrn1	2.19946
	Mrpl46	1.67594		Gmppa	2.1999
	Setd1a	1.67586		LOC545750	2.20382
	Hist1h2af	1.67552		Fgfr2	2.20505
	Pomp	1.67535		Jam2	2.20509
	Tmbim4	1.67417		Cdh11	2.20558
	Adamts9	1.67409		Ergic3	2.20715
	Rpl30	1.67397		Ttc3	2.20744
	2410015M20Rik	1.67396		scl0002130.1_20	2.22112
	Ankrd40	1.67391		Prpf19	2.22359
	Psmb10	1.67385		Thoc4	2.22462
	2400001E08Rik	1.67351		1300006C19Rik	2.228
	9030425E11Rik	1.67342		Tgif1	2.22822
	Ndufa13	1.67337		Rfc2	2.22842
	Mrpl52	1.67335		Cytl1	2.23105
	A230058F20Rik	1.6732		Sdccag3	2.23178
	Diras2	1.67311		Bcl11b	2.23758
	LOC665237	1.67307		LOC100046594	2.23762
	Ndnl2	1.67298		Psmd5	2.23828
	Flywch2	1.67251		Accn2	2.23832
	Polr2e	1.67239		A230098E07Rik	2.24086
	Arhgap18	1.67228		Crmp1	2.24116
	Dynlrb2	1.67196		Nef3	2.24446
	Nusap1	1.67191		Parp6	2.24853
	Dok4	1.6712		Thbs1	2.24866
	LOC100042179	1.67105		Tcfap2b	2.25249
	Uchl5ip	1.67086		1110004P21Rik	2.25338
	Zfhx4	1.67053		Nup50	2.25339
	Apip	1.67004		Prickle1	2.2594
	2810046L04Rik	1.66966		Dbx1	2.26102
	Mtap7d1	1.66914		2810406K13Rik	2.26226
	38600	1.66911		Tbr1	2.26281
	Ghitm	1.66885		Lepre1	2.26313
	2610209M04Rik	1.66866		38416	2.26342
	3110018C07Rik	1.66839		Kars	2.26391
	Ubp1	1.66779		2900011O08Rik	2.26488
	Ndufs8	1.66759		Bdh1	2.26515
	5730455O13Rik	1.66733		Fzd10	2.26739
	Rcn3	1.66702		Smox	2.26866
	Ttc28	1.66702		Ing3	2.27245
	LOC100045679	1.66694		Fastk	2.27552
	LOC100046483	1.66619		Pfkm	2.28023
	Prkdc	1.66595		Adnp	2.28767
	Scamp4	1.66522		Mybbp1a	2.2902
	C730026O12Rik	1.66514		Pak2	2.29061
	Bcl9	1.66511		Tcfap2c	2.29139
	Siah1a	1.66501		Ranbp3	2.29244
	Selk	1.66442		Ogn	2.29256
	Irf8	1.66422		Trappc3	2.29372
	2310035P21Rik	1.66407		Mapk10	2.29751
	3110001D03Rik	1.6636		Ppp2r1a	2.29803
	Aspm	1.66339		Rab23	2.30239
	Usp14	1.66332		Jmjd2a	2.30426
	Nup133	1.66306		Tmed4	2.30678
	Rai12	1.6629		Chd4	2.30882
	E130202F10Rik	1.66271		Cep170	2.3093
	Cenph	1.66255		Mospd1	2.31063
	Col4a2	1.66199		Poldip3	2.3188
	4933439C20Rik	1.6618		Tmed7	2.32474
	Unk	1.66171		Ube2g1	2.32517
	Rit1	1.66134		LOC100046623	2.32546
	Ebpl	1.66117		Cntnap2	2.32573
	Bbs4	1.66112		scl0004085.1_27	2.32588
	Zfp358	1.66111		BC016423	2.32976
	2410003K15Rik	1.6611		Dscam	2.32978
	EG434401	1.66102		Sgk	2.33203
	D1Ertd396e	1.66092		Nde1	2.33969
	Unc5b	1.6607		Map2k6	2.34033
	Polr2l	1.66024		LOC224732	2.34041
	Ppnr	1.66003		Uhrf2	2.34203
	Atp5j2	1.65936		Mageh1	2.3477
	5430404G13Rik	1.65923		LOC637353	2.35141
	Mtvr2	1.65877		Dnm1l	2.35226
	Jag1	1.65863		2610101N10Rik	2.35728
	Fbln1	1.65844		LOC100047340	2.3607
	1700025K23Rik	1.65826		Tspyl1	2.36097
	Psmb5	1.65801		Rnf13	2.36363
	Psme1	1.65781		Ythdf2	2.36609
	Slc39a6	1.65753		Smo	2.36844
	AW120700	1.6572		Atp6ap2	2.36957
	BC088983	1.657		Vcan	2.37043
	1110058L19Rik	1.65675		1810009N02Rik	2.37231
	A430005L14Rik	1.65643		Golim4	2.37765
	Ube1l	1.656		Ccndbp1	2.37869
	Ifitm2	1.65591		Zc3hc1	2.37937
	Id3	1.6559		BC002199	2.39074
	EG633570	1.6558		Csnk1e	2.39125
	Slc25a24	1.65568		Mcm4	2.40172
	Sema5a	1.6556		Tmem130	2.40328
	Fgf10	1.65506		Idh1	2.40907
	AI875142	1.6545		Slc35b2	2.4099
	Hist1h2ad	1.65431		Tal2	2.41308
	Ctdsp2	1.65425		LOC432730	2.41937
	LOC382908	1.65416		Rab6b	2.42555
	Txndc4	1.65411		Tpi1	2.43151
	Supt4h2	1.65365		Aifm1	2.43196
	Igf1	1.65355		B230114H05Rik	2.43391
	Paip2	1.65324		LOC100044363	2.43543
	Sssca1	1.65288		2510022D24Rik	2.44176
	Tle6	1.65233		A330021D07Rik	2.44203
	Dhrs7b	1.65197		Csnk1d	2.44463
	Nsun4	1.65187		Islr	2.44604
	Prdx4	1.65185		Zfp238	2.45783
	Alg5	1.65083		Acpl2	2.46023
	Lrpap1	1.65077		LOC381133	2.46223
	Chordc1	1.65058		Shkbp1	2.4629
	Brf2	1.65056		Xrcc6	2.46374
	Eml4	1.64992		Ctps2	2.46707
	Aurkaip1	1.64979		Xpnpep1	2.46899
	Cd276	1.64942		Insig1	2.47523
	Commd3	1.64878		LOC100039786	2.47549
	BC028528	1.64871		Nsg2	2.47702
	Taf13	1.64849		Eif4b	2.48964
	C920006O11Rik	1.64832		Sqstm1	2.49561
	4632407J06Rik	1.64765		Lhx5	2.49791
	Fbxl11	1.64756		Lsm14b	2.49868
	Ggnbp2	1.64748		Pdia4	2.49992
	Serpinf1	1.64721		Nsdhl	2.50391
	D19Ertd721e	1.64719		Afg3l1	2.50403
	Mycbp	1.64699		Tollip	2.50796
	LOC545866	1.64686		Cugbp1	2.51291
	Raet1b	1.6466		Ppap2b	2.51632
	Lmbrd1	1.64599		Prmt5	2.51657
	Gmnn	1.64589		2310037I24Rik	2.52464
	Ppp1r9a	1.64566		Camk1	2.52497
	Dio2	1.64539		Gnas	2.53428
	3000004C01Rik	1.64534		9230115A19Rik	2.53556
	Ptges3	1.64461		Fbxo11	2.53756
	Itga6	1.6445		Cttn	2.54295
	Hist1h3h	1.64439		Caprin1	2.54799
	C130023A14Rik	1.64416		Tcp1	2.55139
	Cherp	1.64369		Pmp22	2.55593
	Trim59	1.6436		Ap1s1	2.55888
	Fbxl7	1.64322		Tnrc15	2.56056
	Prkaca	1.64294		Sec61a2	2.5674
	Vhlh	1.6429		Sox10	2.56847
	Dock9	1.64288		Ivns1abp	2.57059
	LOC622404	1.64255		Eif5	2.57178
	Siat5	1.64221		Mtap2	2.58158
	Copb1	1.64196		Unc119b	2.58695
	Rpo1-1	1.64189		Skp2	2.59696
	A930016P21Rik	1.6409		Col9a2	2.60116
	A830007P12Rik	1.63978		B4galt3	2.60629
	Sirt5	1.63941		Nt5c2	2.61141
	Snf8	1.6394		Parp1	2.61238
	D030044M21Rik	1.63934		Kdelr2	2.61246
	Yif1b	1.63927		Pde7a	2.6322
	Pum1	1.6391		Svop	2.63829
	Pdgfb	1.63904		2410004N11Rik	2.64214
	Commd1	1.639		Cnot2	2.64621
	Sypl	1.63867		Klhl9	2.64636
	Cmtm7	1.63829		Nr2e1	2.65152
	Ednra	1.6381		Myef2	2.65338
	LOC100046825	1.63792		Gbx2	2.67204
	Rbm8a	1.63771		Ahnak	2.67615
	3300001P08Rik	1.63759		Paip2b	2.67781
	Sap30l	1.63741		LOC666979	2.67922
	Mrpl27	1.63724		Stmn4	2.68307
	Bex4	1.63669		Pbx3	2.69088
	Cd47	1.63658		C130032J12Rik	2.69875
	Cars2	1.63635		scl0001118.1_0	2.69956
	Ascc3l1	1.63635		Umps	2.70149
	Traf7	1.6363		Cdk2	2.70297
	Park7	1.63585		Top1	2.71137
	2900055J20Rik	1.63558		Barx1	2.71537
	LOC665235	1.63541		Tmpo	2.71952
	Lamb1-1	1.63529		Tram1	2.72126
	Fkbp11	1.6351		Slc17a6	2.73178
	Armcx1	1.63505		Pfn1	2.73755
	Mad2l1	1.63496		C230067O06Rik	2.74373
	2310038D14Rik	1.63438		Mapk1	2.74774
	9430016H08Rik	1.63412		Abcf1	2.75042
	B2m	1.63378		Elavl3	2.75138
	1110007M04Rik	1.63334		Ruvbl1	2.7526
	Nme2	1.63294		Mia3	2.75498
	Ube2e2	1.63281		LOC667005	2.75937
	Cdc123	1.63279		Lass2	2.76764
	Erp29	1.63154		Hyal2	2.76883
	LOC100048056	1.63153		LOC100047353	2.773
	LOC668631	1.63151		Asb4	2.77983
	LOC215086	1.63112		Kif21a	2.78067
	Mcm5	1.63105		Slc25a36	2.78615
	Th1l	1.62922		Armc8	2.79387
	Ccna2	1.62909		Apaf1	2.79507
	9626962_1_rc	1.62908		mtDNA_ND3	2.79565
	Igfbp4	1.62895		Ptpn12	2.80266
	Psmd10	1.62892		LOC545208	2.80296
	0610007N19Rik	1.62891		Psmd2	2.80797
	Hat1	1.62876		Papss2	2.81066
	Limd1	1.62851		Ptbp1	2.84227
	Pgam1	1.62833		Akap2	2.84783
	B230213E18Rik	1.62832		Minpp1	2.86674
	LOC218060	1.628		E130306F01Rik	2.86885
	Ing2	1.62798		Eomes	2.87607
	E030007H10Rik	1.62793		Tera-pending	2.88198
	4833412C15Rik	1.62777		Traf4	2.88761
	Ccnb1	1.62772		Fus	2.89678
	Slc38a2	1.62739		LOC100047252	2.90523
	Oxr1	1.62738		Brsk2	2.91236
	Mmrn2	1.62703		Csnk1g2	2.92428
	Eef1b2	1.62678		Eif4a2	2.92497
	9130011J15Rik	1.62654		Tssc1	2.92751
	Ybx3	1.62647		Dlx2	2.92937
	Fbxo25	1.62636		LOC100046320	2.93413
	Cope	1.62628		Clic4	2.93701
	Cenpl	1.62611		Atp6v0e2	2.95273
	2610024B07Rik	1.6259		A630082K20Rik	2.953
	Ndufv1	1.62588		LOC631204	2.9538
	Adamts2	1.62587		Psip1	2.96087
	LOC100045413	1.6258		Psmd13	2.96301
	Tmem158	1.62564		Arf5	2.96983
	Esd	1.62505		Snrp70	2.97524
	LOC383099	1.62484		Acan	2.98937
	Mrps34	1.62435		Smarcc1	2.99951
	9430019C24Rik	1.62401		Fn1	3.01118
	Mrps35	1.62398		Hapln1	3.02184
	LOC546015	1.62393		Hes6	3.02529
	E030007N04Rik	1.62361		Mest	3.04239
	Oma1	1.62307		Dpysl4	3.04902
	Polr2j	1.62303		LOC434200	3.04949
	EG639396	1.62267		Khdrbs1	3.05586
	Prc1	1.62244		6330407J23Rik	3.0604
	Ngdn	1.62226		Dmrta2	3.06576
	Tubb6	1.62225		LOC333744	3.07399
	Lsm10	1.6221		Igfbp2	3.07845
	Bcl10	1.62164		LOC676974	3.08193
	Setd5	1.62164		Pak3	3.0856
	LOC331511	1.62163		Foxg1	3.09394
	LOC433476	1.62088		2500003M10Rik	3.10046
	Cdipt	1.61998		D7Ertd715e	3.12151
	E230022H04Rik	1.6199		Eif5a	3.12393
	Ndufa7	1.61983		Atp6v1a	3.13306
	E130318A13Rik	1.61961		Wwp2	3.14832
	Rttn	1.61898		Mcm7	3.14933
	Fuk	1.61889		LOC100047696	3.15076
	Tnrc6a	1.61885		LOC209281	3.16643
	Ssbp2	1.61865		0610007P14Rik	3.16875
	Tnip1	1.61847		Tubb5	3.19874
	F830028O17Rik	1.61819		Gdi2	3.21036
	Lysmd2	1.61816		Tmed2	3.21646
	Rpl38	1.61816		Epb4.1l2	3.22223
	Upf1	1.61777		LOC631301	3.24417
	Map3k12	1.61772		Lmnb1	3.24607
	Sepn1	1.61748		Ppp2r2a	3.29776
	Ccdc56	1.61712		Yme1l1	3.3256
	Mcee	1.61679		Slc32a1	3.32794
	E030038D23Rik	1.61659		Dars	3.33142
	2610202C22Rik	1.61657		Csde1	3.36071
	Cc2d1a	1.61628		Zfp312	3.3615
	Hsd17b12	1.61601		LOC621612	3.3683
	Ext1	1.61599		Mkrn3	3.3746
	Shox2	1.6151		Hnrpa0	3.37508
	Notch4	1.6144		En2	3.38096
	Mrps24	1.61427		Rnf4	3.39988
	Mrps31	1.61418		LOC623031	3.40354
	Dnclc1	1.61402		Snx17	3.46359
	Ppp1r12a	1.61376		scl0001905.1_3	3.46865
	Ebf2	1.61367		Rtn1	3.49713
	Vav1	1.61364		Ctbp2	3.50026
	Nisch	1.61342		Gdi1	3.518
	Prkcd	1.61341		LOC269859	3.55284
	Ghr	1.61324		Scin	3.55815
	D230048P18Rik	1.61298		Calu	3.60648
	Bicd2	1.61297		Sumo3	3.62672
	Pafah2	1.61255		Rab6	3.63132
	C030027H14Rik	1.61246		EG623867	3.64605
	Fes	1.61236		LOC633016	3.66428
	Dnase1l1	1.61194		LOC100048832	3.71738
	Rpa3	1.61192		Btg1	3.73136
	LOC386082	1.61182		LOC546090	3.80564
	C330029B10Rik	1.61178		Ddx5	3.82759
	Aldoa	1.61167		Foxk2	3.82923
	Ptprk	1.6111		Cdc20	3.86584
	5031439A09Rik	1.61103		Bmi1	3.87837
	2310016M24Rik	1.61094		Srm	3.87845
	2900052N06Rik	1.61072		Sec23a	3.90091
	Samd8	1.6106		Acat3	3.91339
	4932433N03Rik	1.61032		Mia1	3.97293
	Ncald	1.61004		Anapc5	3.99301
	Gpr137	1.60991		H2afy2	4.04365
	2310079P03Rik	1.60856		Snrpa	4.05053
	Igf2bp3	1.60807		Abcf2	4.05243
	Ephb4	1.60789		Prelp	4.07105
	LOC676724	1.60769		Mtap1b	4.07763
	Top2b	1.60753		Tpm3	4.09257
	Sec61g	1.6073		LOC100044622	4.12321
	Dynlt3	1.60723		Hnrph1	4.15684
	Trappc1	1.60706		Marcksl1	4.19082
	Olfr728	1.60674		Mat2a	4.204
	Fzd7	1.60639		Ppp1cb	4.21836
	A330017A19Rik	1.60567		Zfp313	4.21841
	Pbk	1.60519		Trpc4ap	4.23763
	LOC100044779	1.60516		LOC100046136	4.30161
	Cox11	1.60509		Rnd2	4.31138
	Rab3gap1	1.60489		Mtch1	4.43085
	Nfatc3	1.60444		Neurog2	4.45675
	Ggta1	1.60415		Insm1	4.58413
	Bcap31	1.60412		LOC100047226	4.64439
	2300009A05Rik	1.60406		Ndn	4.67008
	Dbt	1.60388		Rbm10	4.67945
	1200013B08Rik	1.60369		Dynll2	4.68235
	Gsto1	1.60364		Sfrs10	4.70378
	Wdsof1	1.60345		scl000963.1_12	4.95952
	Tcf25	1.60313		LOC213411	5.03457
	E130112E08Rik	1.60309		Tsc22d1	5.09987
	Uqcrc2	1.60278		Elp2	5.15305
	Kirrel3	1.60196		Pea15a	5.15639
	Gdpd4	1.60196		Eef2	5.18427
	Acvr1	1.60195		Matn1	5.62079
	6430590I03Rik	1.6018		Col9a1	5.65267
	A630071D13Rik	1.60105		Kcnn3	5.72851
	EG245651	1.60013		Sqle	5.87222
	LOC100048313	1.60005		Col2a1	6.33906
	Pcmt1	1.60003		Hspd1	7.57218
	1500005K14Rik	1.59971		Hnrpk	7.67896
	6530443I23Rik	1.59948		Snurf	8.5206
	Mrpl55	1.59925		Otx1	8.94392
	B430203I24Rik	1.59919		Tubb2b	9.28371
	A830085I22Rik	1.59913		Matn4	11.5487
	Tmem134	1.59909			14.4314
	Kng1	1.59905
	BC054438	1.59893
	Lmo4	1.59869
	Gm949	1.59866
	Amfr	1.59858
	6720427H10Rik	1.59834
	Ralb	1.59829
	Rdm1	1.5982
	Eif1	1.59769
	Anapc4	1.59764
	LOC638892	1.59759
	Tnrc6b	1.59682
	Rdbp	1.59674
	Tnfaip8	1.59659
	Rpl18	1.59617
	6030405A18	1.59602
	5730507N06Rik	1.596
	Irf3	1.59583
	Tmem109	1.59559
	C030025P15Rik	1.59529
	Tspan32	1.5952
	LOC100041504	1.59489
	Col6a1	1.59486
	Nup43	1.59447
	Abhd4	1.59397
	Lgals1	1.59373
	Tmem121	1.59367
	Smad1	1.59363
	Cyp7b1	1.59352
	Cenpk	1.59352
	Acbd4	1.59334
	LOC100048480	1.5932
	Zfp395	1.59205
	Zfp451	1.59179
	Sostdc1	1.59175
	Sip1	1.59155
	Col4a5	1.59125
	B930068K11Rik	1.59105
	Obsl1	1.59081
	Elovl5	1.59072
	Mfap4	1.59068
	Ifi30	1.59011
	Hibadh	1.58982
	Pon3	1.58909
	AI462493	1.58879
	Cdkn2d	1.58877
	8030459D09Rik	1.58836
	Cpsf6	1.5882
	Idh2	1.58774
	Ascc1	1.58771
	5830415L20Rik	1.58745
	Meox1	1.58742
	A730094H17Rik	1.58682
	9430052C07Rik	1.58654
	4930402E16Rik	1.58635
	E030041M21Rik	1.58577
	Mrpl54	1.58557
	D430044H24Rik	1.58529
	LOC100045668	1.58485
	Ubxd8	1.58475
	Hmgb2l1	1.58437
	Plxnd1	1.58414
	Kpnb1	1.58405
	Psmd12	1.58373
	Taok1	1.58359
	Gtf3c1	1.58354
	A030011A13Rik	1.58352
	6430519N07Rik	1.58344
	Eif3s10	1.58339
	Yipf1	1.58317
	Nutf2	1.58309
	Actl6a	1.58268
	E430025E21Rik	1.58267
	Slc8a1	1.58174
	Sphk2	1.58162
	Anpep	1.5816
	Tcof1	1.58147
	Ctnnd1	1.58142
	Gcap27	1.58125
	Cox4nb	1.58103
	8430408E05Rik	1.58042
	Prcp	1.57935
	Ube2j1	1.57898
	Cryzl1	1.57884
	Rpl18a	1.57883
	Spg7	1.5787
	Hist2h2ac	1.57808
	Phip	1.57794
	Ctsz	1.57778
	Slc4a7	1.57772
	LOC100047911	1.57725
	5230400M03Rik	1.57649
	Myl4	1.57617
	Blvrb	1.57602
	Arsa	1.57602
	Myadm	1.57572
	Cyb5b	1.57567
	Iqgap1	1.57554
	Maged2	1.57535
	Brca1	1.57488
	Laptm4a	1.57477
	Isca1	1.57473
	Polr2h	1.57467
	Ostf1	1.57456
	Glipr1	1.57452
	Sec24c	1.57431
	Tor1b	1.5743
	Il17rd	1.5741
	Wnt9a	1.57358
	LOC384836	1.57353
	2900072G11Rik	1.57343
	C130075A20Rik	1.5733
	E130113K22Rik	1.57286
	Nit1	1.57267
	Tacc3	1.57262
	Ccl21b	1.57232
	1200009F10Rik	1.57174
	Arhgef5	1.57167
	LOC676691	1.57163
	Ssr4	1.57161
	AV312086	1.57161
	Rwdd4a	1.57123
	Sox18	1.57118
	LOC100043192	1.5709
	Lum	1.57082
	Ccdc124	1.57065
	AI597479	1.57033
	Lonp2	1.57022
	Papola	1.57014
	Phtf2	1.57005
	Lrrc8a	1.57004
	Hoxb7	1.56989
	LOC634015	1.56944
	Adcy4	1.56942
	LOC668626	1.56927
	LOC385923	1.56882
	Tjp1	1.5688
	Ccdc90b	1.56872
	Txlna	1.56871
	Tmem120a	1.56818
	Scamp2	1.56815
	Tmem59	1.56783
	Atp5a1	1.56764
	Lphn1	1.56714
	Zeb2	1.56699
	Fxyd5	1.56695
	Hist1h2ab	1.56668
	LOC100047082	1.56651
	Acn9	1.56643
	6430537I21Rik	1.56612
	Wbp5	1.56605
	Tor2a	1.56571
	Hoxa7	1.56561
	9130020K20Rik	1.56529
	AU022508	1.56497
	Lat	1.56494
	Vasp	1.56476
	Hoxc10	1.56471
	Srr	1.56452
	LOC100048046	1.56448
	Rpo1-3	1.56437
	Glul	1.56401
	2210408E11Rik	1.56364
	E130016E03Rik	1.5629
	Ercc1	1.56286
	Cxcl14	1.56285
	EG637273	1.56261
	D630004K10Rik	1.56224
	EG665369	1.56217
	Entpd4	1.56204
	Osbpl5	1.56121
	C230053E11Rik	1.56091
	LOC100044190	1.5609
	Med31	1.56071
	Adcy2	1.56016
	Dhx38	1.55993
	Fanca	1.55976
	Tgfbr3	1.55959
	2810405K07Rik	1.55955
	Grcc10	1.55924
	LOC100048483	1.55919
	Nrip1	1.55863
	2010205O06Rik	1.55851
	E230029F23Rik	1.55832
	D130072O21Rik	1.55814
	Pgbpll	1.55808
	Mrpl28	1.55797
	Il33	1.55796
	1190007I07Rik	1.55781
	Crabp2	1.55751
	Rbx1	1.55736
	Gopc	1.5571
	LOC673501	1.55708
	Whsc1l1	1.55701
	Map3k3	1.55699
	Mrpl34	1.55687
	Cyb5	1.55685
	Rad23a	1.5568
	LOC100045612	1.55679
	Stx1a	1.55673
	Lias	1.55661
	BC008155	1.5565
	Txndc12	1.55639
	BC057893	1.55638
	Kcne4	1.55604
	Zmym3	1.55585
	Arrdc4	1.55584
	Mrps6	1.55583
	Tmc7	1.55581
	LOC100046401	1.55489
	Clec4n	1.55481
	1700034H14Rik	1.55465
	Abcd1	1.55447
	Ifitm1	1.55429
	LOC632454	1.55426
	Crispld2	1.55419
	Tfam	1.55355
	B230375D24Rik	1.5535
	Cacna1h	1.55344
	1810046J19Rik	1.55306
	Casc3	1.55304
	Setx	1.55271
	M6prbp1	1.55263
	Gdpd3	1.55255
	LOC383770	1.55254
	LOC100046853	1.55238
	A930034L06Rik	1.55237
	E130308A19Rik	1.55227
	2810410M20Rik	1.55214
	Ctsh	1.55169
	2410004B18Rik	1.55166
	Tmem142a	1.55164
	Ergic1	1.55151
	Lrba	1.55145
	1700030C10Rik	1.55144
	Gng11	1.5511
	Cdc42se2	1.55094
	P2ry13	1.55081
	Gns	1.55079
	Brf1	1.55072
	A130010C12Rik	1.55071
	Gamt	1.55057
	A130019A16Rik	1.55025
	Ctsk	1.55021
	1110003E01Rik	1.5501
	Sipa1l2	1.54984
	Cdc42ep4	1.54962
	Sf3b5	1.54919
	1810035L17Rik	1.549
	E330018D03Rik	1.54799
	Nfic	1.54769
	Coil	1.54697
	Sntb2	1.54697
	AI427515	1.54689
	1110012F10Rik	1.54672
	Bag4	1.5463
	1810059G22Rik	1.54629
	Coq7	1.5462
	Coasy	1.54619
	1110019O10Rik	1.54608
	scl0001464.1_61	1.54577
	Tmem88	1.54553
	4933407C03Rik	1.54544
	Id1	1.5452
	Gtpbp3	1.54494
	Gsk3b	1.54481
	1110007L15Rik	1.54458
	9626953_200	1.54428
	AU021838	1.54421
	1500041B16Rik	1.54393
	4933412E12Rik	1.54376
	4731420N21	1.54348
	Mdfic	1.5432
	9430020K01Rik	1.54293
	Derl2	1.54291
	Ppib	1.54268
	Neu1	1.5425
	Lrrc59	1.54234
	Atp6v0e	1.54224
	Cct2	1.54161
	Ebna1bp2	1.5415
	Cd86	1.54117
	Fras1	1.54077
	Hemk1	1.54062
	Mum1	1.53996
	Lrrk2	1.53989
	Rfc3	1.53987
	Sft2d2	1.53985
	Foxf2	1.53973
	Creb3	1.53971
	Tk2	1.53971
	Lsm3	1.5395
	6430550H21Rik	1.53916
	Trpm5	1.53903
	4921505C17Rik	1.53898
	Ankrd46	1.53893
	1700030K09Rik	1.53889
	2810474O19Rik	1.5388
	Gas2l1	1.53876
	1110001J03Rik	1.53865
	Ebf1	1.53854
	Sdc2	1.53833
	Pld4	1.53829
	Eif4e3	1.53824
	Stub1	1.53726
	Tmem106b	1.53721
	Slc25a45	1.53707
	Psmd14	1.53691
	Fis1	1.53675
	Glipr2	1.53667
	Btk	1.53645
	2610528E23Rik	1.53611
	Saal1	1.53596
	A130022F02Rik	1.53591
	Nasp	1.53591
	Pank4	1.53588
	Ccdc111	1.53555
	CKLF5	1.53555
	A630006M12Rik	1.5355
	X99384	1.53524
	Ndufa3	1.53519
	Mmd	1.5351
	4930588G05Rik	1.53489
	2310014D11Rik	1.53458
	Ccdc130	1.53424
	Vps26b	1.53417
	Cdc2a	1.53403
	Camk2d	1.5336
	Cdc42ep5	1.53348
	4933421G18Rik	1.5333
	5133400G04Rik	1.53299
	Kif23	1.53298
	Eed	1.53262
	D1Bwg1363e	1.53254
	Thsd1	1.53233
	Ilkap	1.53208
	LOC381046	1.53204
	Mcts1	1.53186
	mtDNA_COXI	1.53162
	2310024N18Rik	1.53148
	Stard3	1.53141
	Yif1a	1.53133
	4833416J08Rik	1.53125
	LOC100045542	1.53113
	2700029M09Rik	1.53107
	1110046J11Rik	1.53102
	Pdzrn3	1.53099
	Cln5	1.53089
	Ccnd2	1.53087
	Ugt1a10	1.53086
	6430543K15Rik	1.53081
	Rpa2	1.53076
	Tbcc	1.53072
	LOC225134	1.53056
	Commd7	1.53036
	Flrt2	1.53029
	2900062L11Rik	1.53021
	Cryba4	1.53016
	Trim39	1.52972
	Timp1	1.52935
	Pgam2	1.52921
	Mrps15	1.52921
	D17H6S56E-5	1.52919
	Anxa2	1.52901
	Trmt6	1.52881
	5830427D02Rik	1.52874
	4933426M11Rik	1.52874
	Silg111	1.52872
	Fto	1.52868
	1500003O22Rik	1.52867
	Ppap2a	1.5283
	Psme3	1.52825
	6720458D17Rik	1.52809
	LOC381739	1.52805
	Ccnt2	1.52804
	Sltm	1.52799
	EG433141	1.52763
	Fut11	1.52756
	LOC100045005	1.52753
	5330423I11Rik	1.52739
	Smarcc2	1.52739
	Zfp511	1.52721
	Lnp	1.52673
	6430628O11Rik	1.52671
	LOC100042625	1.52618
	Emp1	1.52613
	Abhd11	1.5261
	Tmem112	1.52596
	Psmb7	1.52579
	Ssb	1.52573
	Gpi1	1.52547
	4930553M18Rik	1.52526
	D630014A15Rik	1.52518
	Zcchc9	1.52504
	Nav1	1.52478
	Crtc1	1.52472
	Serpine2	1.52469
	Gcat	1.52439
	2310005L22Rik	1.52435
	Dbf4	1.52396
	Txnip	1.52391
	LOC100048076	1.52372
	Zfp703	1.52336
	1300013D05Rik	1.52318
	Nenf	1.52284
	Tcea3	1.52283
	LOC624784	1.52275
	Ccnh	1.52275
	Bahcc1	1.52262
	Anapc7	1.5225
	4933428G20Rik	1.52245
	1110002E23Rik	1.52208
	Tmem178	1.52185
	Mrps16	1.52182
	2610019N19Rik	1.52173
	Vps37d	1.52156
	1190007F08Rik	1.52131
	Alkbh3	1.52117
	Dorz1	1.52116
	2010003O02Rik	1.52069
	Mrps5	1.52066
	Chrd	1.52064
	Med6	1.52037
	Mrpl37	1.52026
	Mrg1	1.52025
	Gstt3	1.51997
	C130033H03Rik	1.51989
	Rai16	1.51982
	Sec13	1.51981
	Rangrf	1.51965
	Ing4	1.51953
	Sp3	1.51951
	2310005E10Rik	1.51948
	Setd2	1.51924
	Med24	1.51899
	LOC100042773	1.51875
	2010002N04Rik	1.51865
	Orc5l	1.51842
	Mccc1	1.51836
	Sash1	1.51811
	Lrrc57	1.51793
	Chmp1a	1.51769
	5133401N09Rik	1.51758
	E130216C05Rik	1.51751
	LOC100042427	1.51737
	Elovl6	1.51731
	Psmd4	1.51693
	Vamp8	1.5169
	9430095K15Rik	1.51687
	E330024J20Rik	1.51686
	Dnajc4	1.51672
	Scfd1	1.51669
	Crtc2	1.51663
	LOC100044696	1.5165
	Dock6	1.51648
	Rps9	1.51643
	Plcg2	1.51637
	LOC100046120	1.51636
	Stard4	1.51617
	2700024H10Rik	1.51576
	LOC100045999	1.51544
	Rbm28	1.51475
	Sipa1l3	1.51454
	Bat5	1.51434
	Rp23-480b19.10	1.51416
	Tmem166	1.51415
	1110062M06Rik	1.51407
	Pafah1b3	1.51392
	Col23a1	1.51379
	EG624124	1.51375
	LOC100047749	1.51359
	Zer1	1.51306
	Chd3	1.51274
	Gps2	1.51273
	Gtf2e2	1.51261
	Kif22	1.5126
	Adrbk2	1.51237
	Edg4	1.5122
	Usp1	1.512
	A230057M07Rik	1.51192
	9626984_125_rc	1.51179
[truncated: 76 more rows]

## Sheet: Bapx1_VC_>1.5FC
Genome Assembly: mm9	Bapx1 function in the Vertebral Column (VC) >1.5FC
	INCREASED			DECREASED
	Expression in Bapx1-null			Expression in Bapx1-null
	Gene Symbol	FC (++ vs. --)		Gene Symbol	FC (++ vs. --)
	Itga9	-5.335		Btbd11	1.50302
	Vtn	-4.41195		Slpi	1.52642
	Cxcl13	-4.26508		Bcat1	1.64797
	Corin	-4.00964		Zfp85-rs1	1.7192
	Zic3	-3.51494		Nkx6-1	1.81333
	Col1a1	-3.4685		Id4	1.84208
	1500015O10Rik	-3.25231		LOC217602	1.86701
	Slc6a13	-3.14778		Wwp2	1.8714
	Gjb6	-3.1087		Pcolce2	1.97363
	Adamts2	-3.01641		2010011I20Rik	1.9844
	Cdh5	-3.00876		Sox5	2.10459
	Ctsk	-3.00072		Diras2	2.10867
	Sp5	-2.99011		Chad	2.13218
	C130021I20	-2.97984		Ctgf	2.20388
	Scara5	-2.97587		Slc6a17	2.26017
	LOC100045403	-2.9006		A730017D01Rik	2.26824
	Kera	-2.84824		Foxa1	2.29496
	E130203B14Rik	-2.79684		Artn	2.35582
	Gsc	-2.73782		Uncx	2.46422
	Gjb2	-2.71204		Prkag2	2.72376
	Actc1	-2.70908		Ccdc5	3.44529
	Tek	-2.70403
	Emcn	-2.68688
	Myh3	-2.68531
	Sidt1	-2.65859
	Mab21l2	-2.65083
	Hpgd	-2.62656
	Dner	-2.58815
	Phlda1	-2.49908
	Fzd6	-2.49776
	Fcgrt	-2.49644
	Rxfp3	-2.48801
	Aldh1a3	-2.45751
	Ranbp3l	-2.44339
	Cap1	-2.43371
	Calca	-2.42924
	Hic1	-2.42762
	Cldn11	-2.39871
	Cdon	-2.38799
	Efemp1	-2.3607
	Bapx1	-2.35192
	Cugbp2	-2.34348
	Tnnt1	-2.34181
	Abca8a	-2.32962
	Sdk1	-2.30756
	Igfbp7	-2.29736
	Stmn2	-2.29655
	AI317223	-2.27934
	Vldlr	-2.26739
	Grp	-2.26232
	Nefm	-2.26132
	Alcam	-2.24568
	Tmem132c	-2.24361
	Aldh1a7	-2.23357
	Slc24a3	-2.21683
	Adra2a	-2.21632
	Cxcl14	-2.19151
	Irx3	-2.182
	Serping1	-2.17184
	Arhgap29	-2.17119
	Lhfpl2	-2.16933
	Nid2	-2.16672
	LOC676640	-2.16234
	Mrgprf	-2.15832
	Crh	-2.1582
	Dcx	-2.1465
	Cd248	-2.14385
	Mylk	-2.13402
	Aldh1a1	-2.13011
	AB023957	-2.12787
	Akap12	-2.12774
	LOC677369	-2.12744
	Tmem204	-2.12701
	9130024F11Rik	-2.12553
	5430433G21Rik	-2.12056
	Myl1	-2.11983
	Fam84a	-2.11032
	LOC100048332	-2.10989
	Rtn1	-2.10435
	Lypd6b	-2.10406
	LOC100044411	-2.10292
	Thbd	-2.10162
	Slc22a6	-2.10088
	Irak3	-2.09809
	Ctnna2	-2.09658
	C1qtnf3	-2.09283
	Ccdc3	-2.09249
	Unc13b	-2.08924
	D12Ertd647e	-2.08898
	scl0001912.1_11	-2.08632
	LOC100047583	-2.08342
	Col6a2	-2.0821
	9430020K01Rik	-2.06522
	Arl4a	-2.06418
	Ccl11	-2.06356
	Enox1	-2.06229
	Rnase4	-2.06211
	Fmo1	-2.05861
	Abca9	-2.05171
	Mup2	-2.04902
	Smarca2	-2.04541
	Ednrb	-2.04404
	Ebf2	-2.04325
	Apcdd1	-2.03961
	Adamts4	-2.03936
	Ntrk3	-2.03832
	3110050L10Rik	-2.02442
	LOC100047606	-2.02329
	Arhgap20	-2.02166
	Slitrk1	-2.01967
	Kcnd2	-2.01851
	Slc5a6	-2.01711
	3110004L20Rik	-2.00552
	Anpep	-2.00299
	Vcam1	-1.99819
	Calml4	-1.99179
	Col4a5	-1.99055
	6430550H21Rik	-1.98593
	Gna14	-1.98361
	Ephb1	-1.98239
	S100a6	-1.97358
	E030030K01Rik	-1.97185
	Acta1	-1.97004
	Zbtb7c	-1.9692
	Acta2	-1.96872
	BC023892	-1.96784
	Myl4	-1.9566
	C030009J22Rik	-1.95591
	St8sia2	-1.95417
	Chst2	-1.95371
	Aldh1a2	-1.94858
	Lamb1-1	-1.94829
	Mamdc2	-1.9438
	Plekha2	-1.93482
	Tmem100	-1.93162
	A2bp1	-1.93115
	Cyp4v3	-1.92739
	Plk2	-1.92617
	Hmgcs2	-1.92589
	Tnfrsf19	-1.9143
	Atp1a2	-1.90655
	Klf5	-1.90311
	Abhd14b	-1.89574
	Itih2	-1.89386
	Samd9l	-1.89119
	Igsf4a	-1.89016
	Plxnc1	-1.88835
	Reln	-1.88782
	Ahnak	-1.88702
	mKIAA0282	-1.88466
	Prkcdbp	-1.8801
	Klf9	-1.87577
	Pde1a	-1.87336
	2900060B14Rik	-1.8728
	Dkk3	-1.87016
	Sfrp2	-1.86218
	Nupr1	-1.85937
	Slc6a12	-1.85759
	Cd83	-1.85688
	Arhgap12	-1.85569
	Ch25h	-1.85377
	Tmem132e	-1.84823
	Cdk5r1	-1.8478
	Grem1	-1.84461
	Ror2	-1.84423
	B130024G19Rik	-1.84354
	Tmc7	-1.83735
	Six1	-1.83663
	9130213B05Rik	-1.83634
	Srpr	-1.83422
	6330527O06Rik	-1.83273
	Lamc1	-1.83105
	Elavl2	-1.8263
	LOC100040736	-1.82554
	Sorcs3	-1.82446
	Mro	-1.82281
	Emp3	-1.8223
	Iqwd1	-1.82028
	Sult1a1	-1.81776
	LOC676704	-1.81435
	1200009O22Rik	-1.80711
	Pde1b	-1.80707
	Xpnpep2	-1.80701
	Ngfr	-1.80577
	LOC214403	-1.80528
	LOC665032	-1.80462
	Hlx	-1.80351
	Gata3	-1.80286
	C1qtnf2	-1.79989
	Rbbp9	-1.7969
	Postn	-1.79426
	Slc32a1	-1.78914
	Prokr2	-1.78366
	Slc7a11	-1.78289
	Hs6st2	-1.77913
	Tspan7	-1.77848
	Gpr83	-1.77165
	Cnrip1	-1.77101
	Astn1	-1.77009
	B230343A10Rik	-1.76957
	LOC100046120	-1.76765
	Sgk1	-1.76684
	Ptprd	-1.76563
	Mylpf	-1.76462
	Scg5	-1.76434
	Txnip	-1.76248
	Kcne4	-1.76241
	Gbx2	-1.76233
	5033414K04Rik	-1.76006
	Kit	-1.75796
	Serpinb6a	-1.75308
	Msc	-1.75296
	mtDNA_ND2	-1.75203
	4930477M19	-1.75153
	Slc17a6	-1.74953
	Enc1	-1.74692
	Tspan18	-1.74293
	Col23a1	-1.74251
	Mmp16	-1.74227
	Pnma2	-1.74049
	6230400G14Rik	-1.73513
	Cd59a	-1.73402
	Dleu2	-1.73373
	Klf2	-1.73361
	Capn5	-1.73167
	Itpr1	-1.73073
	Vegfc	-1.73008
	Wnt6	-1.72674
	Crabp2	-1.72673
	Rufy3	-1.72658
	2600009P04Rik	-1.72017
	Serpinf1	-1.71862
	Kirrel3	-1.71657
	Sst	-1.71343
	Zfp608	-1.71297
	Tnnc1	-1.71296
	Sepp1	-1.71277
	Nptx2	-1.71243
	6430411K18Rik	-1.70951
	B830045N13Rik	-1.70194
	Fgfr1op2	-1.70171
	Atp10d	-1.70153
	Efnb1	-1.69657
	Dnajc6	-1.69412
	Nrp1	-1.69404
	Abca3	-1.69174
	Lrba	-1.68803
	Tcea3	-1.6863
	Pdgfrl	-1.68411
	LOC100044566	-1.68336
	Hspb8	-1.68314
	Mmp11	-1.68164
	Irx5	-1.6804
	Nav1	-1.68022
	Lhx1	-1.68004
	4732458O05Rik	-1.67768
	A730046J19Rik	-1.6773
	Lmo2	-1.67553
	4933434L15Rik	-1.67536
	Prkg1	-1.67453
	Cdh15	-1.67403
	6330404C01Rik	-1.66868
	Elovl1	-1.66817
	Asb2	-1.66647
	Phf17	-1.66621
	Dtx1	-1.66518
	Phactr1	-1.66082
	Dusp26	-1.65992
	D230048P18Rik	-1.65935
	Lamc3	-1.659
	Dapk1	-1.6574
	Fzd10	-1.65583
	6330415B21Rik	-1.65074
	4632401N01Rik	-1.64505
	Cdc42ep2	-1.64314
	LOC382972	-1.6416
	Tmem150	-1.63977
	AI875142	-1.63828
	Rassf2	-1.63407
	Gsdmdc1	-1.63205
	Kcnab1	-1.63169
	Ctsh	-1.63061
	Stard13	-1.63042
	Nup210	-1.63006
	Nrn1	-1.62534
	Hnt	-1.6249
	Prkca	-1.6249
	Sorcs2	-1.62269
	LOC100045240	-1.62234
	Myt1	-1.61931
	Tgm2	-1.61216
	Thsd7b	-1.61166
	Igfbp2	-1.61164
	AI593442	-1.61079
	Slc25a42	-1.61079
	C030003D03Rik	-1.60877
	Eno2	-1.60824
	Cercam	-1.60629
	Add3	-1.60581
	Pcdh19	-1.60424
	Tpbg	-1.59932
	Ripk1	-1.59742
	2310051E17Rik	-1.59601
	Plekha3	-1.59601
	mtDNA_ND5	-1.59524
	Trpm5	-1.58565
	Zfp703	-1.584
	Anxa3	-1.5834
	Rb1	-1.58164
	Ppargc1a	-1.57996
	Syp	-1.5795
	EG574403	-1.57737
	Igfbp4	-1.57658
	Gap43	-1.57589
	2310015B20Rik	-1.57538
	Sh3kbp1	-1.57499
	Ddit4l	-1.57425
	Bace1	-1.57393
	Mmp15	-1.57075
	Akr1b8	-1.56964
	Hexb	-1.56795
	Atp2a1	-1.56735
	6330407J23Rik	-1.56385
	St18	-1.56267
	AW125296	-1.56166
	Atp1b2	-1.5599
	6330404F12Rik	-1.55976
	Fez1	-1.55518
	9330162L04Rik	-1.55456
	Etl4	-1.55378
	Kif5c	-1.55207
	Ebf3	-1.55167
	E530016P10Rik	-1.55165
	Grm7	-1.55153
	Ifitm1	-1.55115
	2700089E24Rik	-1.54868
	Spry2	-1.54841
	Rab6b	-1.54711
	Hoxc13	-1.54634
	Rarres2	-1.54395
	scl000490.1_983	-1.5432
	Tmem65	-1.54192
	Tm4sf1	-1.54185
	Rab3a	-1.53923
	Tspyl3	-1.5383
	Mtap1b	-1.53821
	Stard8	-1.53631
	Bcl2l11	-1.53503
	Dusp4	-1.53499
	B230365C01Rik	-1.53385
	AI464131	-1.53322
	Fam129a	-1.53175
	Niban	-1.53102
	C130007D14	-1.53075
	Slc1a3	-1.52944
	Dgkk	-1.52778
	Nes	-1.5266
	5033430I15Rik	-1.52595
	Olfm1	-1.52588
	Col22a1	-1.52588
	Scg3	-1.52577
	E330013P04Rik	-1.52532
	Acbd4	-1.52522
	Cadps	-1.52373
	Crmp1	-1.52264
	Tnik	-1.52234
	Htra3	-1.52136
	Vgll3	-1.52097
	Serpina3g	-1.52048
	Stra6	-1.51894
	Lin7a	-1.51654
	Fam20a	-1.516
	Tnfsf12-tnfsf13	-1.51546
	Rtl1	-1.5135
	Tgfb1i1	-1.51341
	Tubb4	-1.51309
	Tmem130	-1.51062
	Smug1	-1.51011
	Khdrbs2	-1.50945
	Mdga2	-1.50755
	Ctsa	-1.50548
	Emilin2	-1.5052
	Lgi1	-1.50391
	Zeb2	-1.50056
