# Supplementary material for: In vivo genome-wide analysis of multiple tissues identifies gene regulatory networks, novel functions and downstream regulatory genes for Bapx1 and its co-regulation with Sox9 in the mammalian vertebral column
Source: BMC Genomics. 2014 Dec 5;15(1):1072. doi: 10.1186/1471-2164-15-1072 (PMC4302147; doi:10.1186/1471-2164-15-1072)
Supplement: Supplementary file 2 — Additional file 2: Table S2: Ingenuity Pathway Analysis. Ingenuity Pathway Analysis of Bapx1 in the spleen, vertebral column and gut and Sox9 in the vertebral column. (XLSX 17 KB) [file 12864_2014_6852_MOESM2_ESM.xlsx]

## Sheet: Bapx1_VC
Ingenuity Pathway Analysis	Genome Assembly: mm9
Reference set: MouseWG-6 v2.0
Relationship to include: Direct and Indirect
Includes Endogenous Chemicals
Filter Summary:
Consider only molecules and/or relationships where
(species = Mouse OR Human) AND
(confidence = Experimentally Observed)
Bapx1 VC
Canonical Pathways
Ingenuity Canonical Pathways	-log (p-value)	Ratio	Molecules
Wnt/Î²-catenin Signaling	1.26	0.0407	FZD10,SFRP2,CDH5,DKK3,FZD6,WNT6,SOX5
Inhibition of Matrix Metalloproteases	1.41	0.0789	MMP16,MMP15,MMP11
VEGF Signaling	1.45	0.051	ACTA2,VEGFC,ACTC1,ACTA1,PRKCA
Role of Osteoblasts, Osteoclasts and Chondrocytes in Rheumatoid Arthritis	1.48	0.0396	COL1A1,FZD10,CTSK,SFRP2,DKK3,NGFR,FZD6,WNT6,ADAMTS4
Bapx1 Spleen
Canonical Pathways
Ingenuity Canonical Pathways	-log (p-value)	Ratio	Molecules
Regulation of the Epithelial-Mesenchymal Transition Pathway	1.48	0.0635	MAP2K6,ETS1,FOXC2,PIK3CA,GSC,SNAI2,PIK3C2A,HGF,TGFB2,HIF1A,JAK2,TCF7
VEGF Family Ligand-Receptor Interactions	1.69	0.0897	VEGFA,PIK3CA,NRP2,PIK3C2A,FIGF,PRKCA,NRP1
FGF Signaling	1.82	0.0909	MAP2K6,PIK3CA,PIK3C2A,CRKL,HGF,CRK,PRKCA,Creb5
G-Protein Coupled Receptor Signaling	1.89	0.0644	PIK3CA,PIK3C2A,PDE7A,PTGER3,PDE3A,DUSP6,RGS16,GNA14,Creb5,GRM7,ADRA2A,PRKAG2,RGS14,CHUK,AGTR1,CHRM2,PRKCA
ERK/MAPK Signaling	2.06	0.0697	ETS1,PIK3CA,PAK2,PIK3C2A,PPP2R2A,CRKL,DUSP6,PPP1CB,CRK,Creb5,TLN2,H3F3A/H3F3B,PRKAG2,PRKCA
VEGF Signaling	2.78	0.102	ROCK2,VEGFA,ROCK1,PIK3CA,PIK3C2A,ACTA2,FIGF,HIF1A,ACTG2,PRKCA
Epithelial Adherens Junction Signaling	4.2	0.11	MYH10,SNAI2,LMO7,MYH8,TGFBR3,MYO7A,ACTA2,CRK,MYH11,TCF7,HGF,TGFB2,MYL4,ACTG2,JUP,ACVR2A
Biological Functions
Category	Functions Annotation	p-Value	Predicted Activation State	Activation z-score	Notes	Molecules	# Molecules
Cellular Growth and Proliferation	proliferation of cells	7.23e-11	Decreased	-3.922		AATF,ABCC3,ACE2,ACVR2A,ADRA2A,AGTR1,AIM2,AKAP12,ALDH1A2,AMD1,APP,ARTN,ASCC3,BARX1,BCL6,BTG4,CAPN2,CAPRIN1,CAPZA1,CASP6,CAT,CAV1,CCNE2,CCNG2,CD1D,Cd24a,CD83,CD9,CDC14A,CDH4,CHUK,CITED2,CLCN3,CLK1,CLTC,COL2A1,COL8A2,COMMD3-BMI1,CRABP2,CREG1,CRK,CRKL,CSE1L,CTH,CTSC,CYP1B1,CYP20A1,CYP2S1,DAPK2,DBC1,DBF4,DCN,DDX5,DNM1L,DTL,DUSP6,ECM1,ECT2,EEF1E1,EFNB2,EIF3A,EMILIN1,EMP1,ENPEP,EPHB1,ETS1,EYA1,EZH2,FIGF…	203
Cell Death and Survival	apoptosis	9.23e-06		1.256		AATF,ADI1,AGTR1,AIM2,AKAP12,ALDH1A2,APP,ASTN1,ATP11C,BCL6,CAPN2,CAPRIN1,CASP6,CAT,CAV1,CD1D,Cd24a,CD9,CDH4,CHUK,CITED2,CKAP2,Clca1/Clca2,COL2A1,COMMD3-BMI1,CRABP2,CSE1L,CYP1B1,CYP26B1,DAPK2,DCN,DDIT4,DNM1L,DUSP6,EEF1E1,ETS1,EYA1,FAP,FOXC2,FOXF2,FRZB,GADD45B,GAL,GATA3,GATA6,GDNF,GNA12,HES1,HGF,HIF1A,HMGB2,HNRNPK,HOXA7,HOXC6,IGF1,IGFBP7,IL15,IVNS1ABP,JAK2,JUP,KCNB1,KIT,KITLG,KLF5,KPNA2,KRT18,LATS2,…	145
Bapx1 Gut
Canonical Pathways
Ingenuity Canonical Pathways	-log (p-value)	Ratio	Molecules
ERK/MAPK Signaling	1.61	0.0199	FOS,PRKAG2,PPP1CB,EIF4E
Regulation of the Epithelial-Mesenchymal Transition Pathway	1.66	0.0212	LOX,FOXC2,EGR1,TWIST1
VEGF Signaling	1.79	0.0306	ROCK1,EIF2S3,ACTG2
Biological Functions
Category	Functions Annotation	p-Value	Predicted Activation State	Activation z-score	Notes	Molecules	# Molecules
Cellular Growth and Proliferation	proliferation of cells	2.22e-05	Decreased	-3.054		ADRA2A,AFP,AHSG,ALOX12,APOA1,CCNE2,CCNG2,COL2A1,COMMD3-BMI1,EGR1,EIF4E,EPHB1,FN1,FOS,FOSB,FOXC1,FOXC2,GLDC,HNRNPK,KCNK3,KNG1,KPNA2,LGALS3,LOX,MT1E,MYH11,PTX3,RBBP7,RBP4,ROCK1,RYBP,SERPINA1,SERPINF2,SLC4A1,SOX9,TBX1,TF,TSC22D1,TTR,TWIST1	40
Cell Death and Survival	apoptosis	0.00301		1.116		AFP,ALOX12,CKAP2,COL2A1,COMMD3-BMI1,EGR1,EIF4E,FN1,FOS,FOSB,FOXC1,FOXC2,HBA1/HBA2,HNRNPK,KPNA2,LGALS3,MT1E,MYH11,NCKAP1,RBP4,ROCK1,RYBP,SERPINA1,SOX9,TF,TSC22D1,TTR,TWIST1	28
Sox9 VC
Canonical Pathways
Ingenuity Canonical Pathways	-log (p-value)	Ratio	Molecules
Wnt/Î²-catenin Signaling	3.61	0.247	FZD10,TGFBR1,PPP2R2A,SOX10,TGFBR3,ACVR2B,FZD1,BCL9,RARG,CSNK1E,SOX2,TGFBR2,WNT7A,CDH3,RARB,SMO,SOX14,RUVBL2,GSK3B,SOX18,FZD2,SOX5,APPL2,CSNK1G2,PPP2R5D,WNT9A,CREBBP,CSNK1D,ACVR1,SOX11,ACVR1B,FZD8,CSNK2A2,PPP2R1A,SOX6,CDH5,PPP2R4,GNAO1,TLE3,PPP2R5E,LRP1,WNT5A,FZD7
ERK/MAPK Signaling	1.96	0.198	RAP1B,PPP1CC,MAPK1,PPP2R2A,PPP1R3C,PPP1CB,PIK3R4,NFATC1,EIF4EBP1,ELF4,PAK1,ATF4,PPP1CA,PRKCA,ITGB1,PAK2,PIK3C2A,RRAS,PPP2R5D,CRKL,CREBBP,CREB3,HIST2H3C (includes others),YWHAZ,MKNK2,CREB3L4,Creb5,PIK3R3,FOS,PPP2R1A,ELF2,PAK3,PPP2R4,PRKCD,PLCG2,PRKACA,PPP1R12A,PPP2R5E,ELK3,HSPB1
Inhibition of Matrix Metalloproteases	1.76	0.282	HSPG2,TIMP3,SDC1,SDC2,TIMP1,ADAM10,MMP2,MMP11,MMP24,LRP1,TIMP2
VEGF Signaling	1.62	0.214	PIK3C2A,MAPK1,YWHAE,RRAS,ACTB,FLT1,ACTA2,VEGFC,PIK3R4,ARNT,PIK3R3,ROCK2,EIF2S2,BCL2L1,PLCG2,EIF2S3,VCL,ACTN4,KDR,ACTN1,PRKCA
Role of Osteoblasts, Osteoclasts and Chondrocytes in Rheumatoid Arthritis	1.48	0.187	MAP2K6,FZD10,BMP4,Calm1 (includes others),MAPK1,NFATC3,FZD1,PIK3R4,NFATC1,IKBKB,WNT7A,NFAT5,NFKBIA,IGF1,BMPR1A,PPP3R1,SMO,GSK3B,FZD2,SMAD1,PPP3CA,ADAMTS4,ITGB1,CTSK,SPP1,PIK3C2A,WNT9A,DLX5,MAPK8,NFATC4,GSN,CSF1R,IL33,PIK3R3,COL1A1,FZD8,FOS,MAPK10,MAP2K3,LRP1,BIRC2,WNT5A,FZD7
Biological Functions
Category	Functions Annotation	p-Value	Predicted Activation State	Activation z-score	Molecules	# Molecules
Cellular Development	differentiation of chondrocytes	3.43e-06		-0.808	ADAMTS7,BMP4,CAPNS1,COL2A1,CREB3L2,CTGF,CYTL1,FGFR3,GLI3,GRN,HSPG2,ITGB1,LTBP3,MAP2K6,MAPK8,MATN1,NFIB,PRKCA,RAB23,RARB,RARG,SF3B4,SHOX2,TGFBR1,TRPS1,WNT5A,WNT7A,WNT9A	28
Cell Death and Survival	apoptosis	3.92e-14		-1.157	ACAA2,ACIN1,ACSL4,ACTN4,ACVR1,ACVR1B,ACVR2B,ADNP,AFP,AGGF1,AIF1,AIFM1,AKAP1,AKTIP,ALDH2,ALDOA,ALKBH3,ALOX12,AMOTL1,ANGPT1,ANGPT2,ANPEP,ANTXR1,ANXA2,ANXA4,APAF1,API5,APIP,APOE,AQP1,ARHGAP18,ARNT,ASAH1,ASCL1,ASNS,ATAD2,ATF4,ATP1A2,ATP6AP2,ATRX,AURKA,AXL,B2M,BAG4,BBS4,BCAP31,BCAS2,BCL10,BCL11B,BCL2A1,BCL2L1,BCR,BFAR,BGN,BIRC2,BIRC5,BLVRA,BMP4,BMPR1A,Bmyc,BNIP3L,BRCA1,BTG1,BTK,C1QA,C8orf44-SGK3/SGK3,…	582
Cellular Growth and Proliferation	proliferation of cells	3.82e-28		1.63	ACIN1,ACSL4,ACTB,ACTN1,ACTN4,ACVR1,ACVR1B,ADAM10,ADAMTS1,ADAMTS15,ADAMTS9,ADK,ADRA2A,AEBP1,AFAP1,AFP,AGGF1,AHNAK,AIF1,AK2,AKTIP,ALKBH3,ALOX12,ANAPC5,ANGPT1,ANGPT2,ANPEP,ANTXR1,ANXA2,APAF1,APOE,APPL2,AQP1,ARHGEF2,ARID1A,ARID4A,ARL6IP5,ARNT,ASAH1,ASCL1,ASH2L,ASPH,ATAD2,ATF4,ATIC,ATP5A1,ATP5F1,ATP6V0D1,ATP6V0E1,ATP6V0E2,AURKA,AXL,B2M,BAG4,BARX1,BCAP31,BCCIP,BCL10,BCL11B,BCL2A1,BCL2L1,BCR,BIRC2,BIRC5…	791
