# Supplementary material for: In vivo genome-wide analysis of multiple tissues identifies gene regulatory networks, novel functions and downstream regulatory genes for Bapx1 and its co-regulation with Sox9 in the mammalian vertebral column
Source: BMC Genomics. 2014 Dec 5;15(1):1072. doi: 10.1186/1471-2164-15-1072 (PMC4302147; doi:10.1186/1471-2164-15-1072)
Supplement: Supplementary file 3 — Additional file 3: Table S3: Genes co-regulated by Sox9 and Bapx1 in vertebral column. Common genes either repressed by both Sox9 and Bapx1, activated by Sox9 and repressed by Bapx1 or activated by both in the E12.5 vertebral column >1.5 fold. (XLSX 45 KB) [file 12864_2014_6852_MOESM3_ESM.xlsx]

## Sheet: Suoolementary Table 3
Genome Assembly: mm9
		Repressed by Sox9 & Repressed by Bapx1	Activated by Sox9 & Repressed by Bapx1	Activated by Sox9 & Activated by Bapx1
		Corin	Vtn	Pcolce2
		Col1a1	Gjb6	Chad
		1500015O10Rik	Sp5	Id4
		Adamts2	Dner	Ctgf
		Cdh5	Stmn2	A730017D01Rik - a.k.a Sox5
		Ctsk	Dcx	Sox5
		E130203B14Rik	9130024F11Rik	Wwp2
		Gsc	Rtn1
		Emcn	LOC100044411
		Hpgd	Ctnna2
		Fcgrt	E030030K01Rik
		Hic1	Zbtb7c
		Efemp1	Acta2
		Igfbp7	BC023892
		Adra2a	Hmgcs2
		Cxcl14	Atp1a2
		Ccdc3	Reln
		D12Ertd647e	Ahnak
		9430020K01Rik	mKIAA0282
		Rnase4	Cdk5r1
		Ebf2	6330527O06Rik
		Adamts4	Elavl2
		3110050L10Rik	Gata3
		Anpep	Slc32a1
		Vcam1	Gbx2
		Calml4	Msc
		Col4a5	Slc17a6
		6430550H21Rik	Tspan18
		S100a6	Rufy3
		Myl4	2600009P04Rik
		Lamb1-1	Sst
		Plekha2	Dnajc6
		Tmc7	Lhx1
		Emp3	6330404C01Rik
		LOC665032	Fzd10
		LOC100046120	Nup210
		Ptprd	Nrn1
		Txnip	Myt1
		Kcne4	Igfbp2
		Serpinb6a	Syp
		Col23a1	Sh3kbp1
		Vegfc	6330407J23Rik
		Crabp2	AW125296
		Serpinf1	Fez1
		Kirrel3	Kif5c
		Tnnc1	Ebf3
		Sepp1	2700089E24Rik
		Fgfr1op2	Rab6b
		Nrp1	Tmem65
		Lrba	Mtap1b
		Tcea3	B230365C01Rik
		Pdgfrl	Nes
		Hspb8	E330013P04Rik
		Mmp11	Cadps
		Nav1	Crmp1
		Lmo2	Tnik
		D230048P18Rik	Lin7a
		6330415B21Rik	Tmem130
		AI875142	Ctsa
		Ctsh
		Hnt
		AI593442
		Add3
		Trpm5
		Zfp703
		Anxa3
		Igfbp4
		Ddit4l
		Ifitm1
		Hoxc13
		Acbd4
		Zeb2
