# Supplementary material for: In vivo genome-wide analysis of multiple tissues identifies gene regulatory networks, novel functions and downstream regulatory genes for Bapx1 and its co-regulation with Sox9 in the mammalian vertebral column
Source: BMC Genomics. 2014 Dec 5;15(1):1072. doi: 10.1186/1471-2164-15-1072 (PMC4302147; doi:10.1186/1471-2164-15-1072)
Supplement: Supplementary file 5 — Additional file 5: Table S4: Genes with Bapx1 binding site within 100 kb of the TSS. (XLSX 11 KB) [file 12864_2014_6852_MOESM5_ESM.xlsx]

## Sheet: Sheet1
Genome Assembly: mm9
Genes with Bapx1 binding site within 100kb of the TSS
Gene	Control by Bapx1
Cxcl13	Repressed in WT
Col1a1	Repressed in WT
1500015O10Rik	Repressed in WT
Adamts2	Repressed in WT
Scara5	Repressed in WT
Sidt1	Repressed in WT
Fzd6	Repressed in WT
Fcgrt	Repressed in WT
Rxfp3	Repressed in WT
Ranbp3l	Repressed in WT
Cap1	Repressed in WT
Cldn11	Repressed in WT
Cdon	Repressed in WT
Bapx1	Repressed in WT
Abca8a	Repressed in WT
Slc24a3	Repressed in WT
Cxcl14	Repressed in WT
Lhfpl2	Repressed in WT
Mrgprf	Repressed in WT
9130024F11Rik	Repressed in WT
Slc22a6	Repressed in WT
Ccdc3	Repressed in WT
Unc13b	Repressed in WT
Arl4a	Repressed in WT
Abca9	Repressed in WT
Ebf2	Repressed in WT
Arhgap20	Repressed in WT
Uncx	Activated in WT
Foxa1	Activated in WT
Slc6a17	Activated in WT
Chad	Activated in WT
Diras2	Activated in WT
