# Supplementary material for: In vivo genome-wide analysis of multiple tissues identifies gene regulatory networks, novel functions and downstream regulatory genes for Bapx1 and its co-regulation with Sox9 in the mammalian vertebral column
Source: BMC Genomics. 2014 Dec 5;15(1):1072. doi: 10.1186/1471-2164-15-1072 (PMC4302147; doi:10.1186/1471-2164-15-1072)
Supplement: Supplementary file 6 — Additional file 6: Table S5: Probe and DNA binding sequence for the EMSA and luciferase assays. (XLSX 9 KB) [file 12864_2014_6852_MOESM6_ESM.xlsx]

## Sheet: EMSA_Luciferase probes
Genome assembly: mm9
EMSA Oligos
Genomic Location	Sequence	Position on EMSA Gel
chr15:83509181-83509280	CGCGGTCTCCTGGGTGGTTAAGTGGTCTGCAGTCCT	1
chr8:86628822-86628921	GAGCGCCAAAGTGGTTTCTGAGTGGTTTATCTTTAA	2
chr1:163947278-163947377	CAATTCCATATGGCGAGCTGAGTGGCAGAACACTTA	3
chr17:5960252-5960351	ATGCCCAGGAATGTGGTCTGAGTGGTCCTTCAGTCT	4
MT (mutant for region 1)	CGCGGTCTCCTGGGTGGTGCCTGTTTCTGCAGTCCT
Luciferase oligos
Genomic Location	Sequence	Name in assay
chr15:83509181-83509280	CGCGGTCTCCTGGGTGGTTAAGTGGTCTGCAGTCCT	R1
chr8:86628822-86628921	GAGCGCCAAAGTGGTTTCTGAGTGGTTTATCTTTAA	R2
chr1:163947278-163947377	CAATTCCATATGGCGAGCTGAGTGGCAGAACACTTA	R3
chr17:5960252-5960351	ATGCCCAGGAATGTGGTCTGAGTGGTCCTTCAGTCT	R4
chr11:113055616-113055715	GCGGTTTAATTAGATTTCTGAGTGGAAACCAGGGAT	R5
chr1:170514431-170514530	AGCAAATGAGTGCTTTTCTGAGTGGTGGCGCCGAGC	R6
chr15:83002712-83002811	GAAGACGGGAGTGCGCGCTGAGTGGCTGACGGCGCT	R7
M1(Mutant for R3)	CAATTCCATATGGCGAGAGTCTGTTCAGAACACTTA	M1
M2(Mutant for R7)	GAAGACGGGAGTGCGCGCGTCTGTTCTGACGGCGCT	M2
