# Supplementary material for: In vivo genome-wide analysis of multiple tissues identifies gene regulatory networks, novel functions and downstream regulatory genes for Bapx1 and its co-regulation with Sox9 in the mammalian vertebral column
Source: BMC Genomics. 2014 Dec 5;15(1):1072. doi: 10.1186/1471-2164-15-1072 (PMC4302147; doi:10.1186/1471-2164-15-1072)
Supplement: Supplementary file 8 — Additional file 8: Table S6: Binding site distance from the TSS. Binding site distance from the TSS for Bapx1 and Sox9 near genes co-regulated by both in vertebral column. (XLSX 21 KB) [file 12864_2014_6852_MOESM8_ESM.xlsx]

## Sheet: actiavted-sox9-repressed-bapx1
Genome Assembly: mm9
Chromosome	TSS start	TSS end	GeneName	Distance to Bapx1 binding site from TSS	Chr-nearest-Bapx1-peak	Peakstart-nearest-Bapx1-peak	PeakEnd-nearest-Bapx1-peak	Distance to Sox9 binding site from TSS	Chr-nearest-sox9-peak	Peakstart-nearest-sox9-peak	PeakEnd-nearest-sox9-peak
chr1	14745547	14746547	Msc	-262741	chr1	14482678	14482933	40168	chr1	14785562	14785868
chr1	57027812	57028812	9130024F11Rik	31859	chr1	57059565	57059776	13032	chr1	57040690	57040997
chr1	174227695	174228695	Atp1a2	227643	chr1	174455053	174455622	-82872	chr1	174144579	174145066
chr1	72870576	72871576	Igfbp2	418477	chr1	73288880	73289225	179300	chr1	73049665	73050087
chr1	91827251	91828251	Gbx2	188799	chr1	92015878	92016222	123310	chr1	91950323	91950799
chr1	84692296	84693296	Dner	-1337949	chr1	83354232	83354462	-723552	chr1	83968622	83968865
chr10	106708386	106709386	Lin7a	700292	chr10	107408535	107408820	605550	chr10	107313655	107314217
chr10	28863301	28864301	6330407J23Rik	140932	chr10	29004073	29004393	612729	chr10	29475893	29476166
chr11	80290047	80291047	Cdk5r1	206518	chr11	80496420	80496710	414647	chr11	80704590	80704798
chr11	78312121	78313121	Vtn	199333	chr11	78511329	78511578	-306427	chr11	78005471	78005917
chr11	84338536	84339536	Lhx1	615194	chr11	84953565	84953895	138773	chr11	84477046	84477571
chr12	73509426	73510426	Rtn1	926130	chr12	74435455	74435657	71713	chr12	73580933	73581345
chr13	100286057	100287057	Mtap1b	33551	chr13	100319504	100319712	-92361	chr13	100193523	100193869
chr13	36825823	36826823	Nrn1	-177278	chr13	36648423	36648666	158726	chr13	36984425	36984673
chr14	57743558	57744558	Gjb6	-456560	chr14	57286819	57287176	-132613	chr14	57610773	57611117
chr14	13655093	13656093	Cadps	-736231	chr14	12918651	12919072	1430697	chr14	15085568	15086011
chr15	58654482	58655482	Tmem65	218266	chr15	58872581	58872914	179185	chr15	58833532	58833801
chr16	23890430	23891430	Sst	449477	chr16	24339718	24340096	-660031	chr16	23230224	23230573
chr18	75979331	75980331	Zbtb7c	658993	chr18	76638183	76638465	-77477	chr18	75901647	75902060
chr19	60220077	60221077	E330013P04Rik	905423	chr19	61125356	61125643	724449	chr19	60944296	60944755
chr19	34329326	34330326	Acta2	-168750	chr19	34160457	34160694	-329706	chr19	33999509	33999731
chr19	9063273	9064273	Ahnak	-325401	chr19	8737756	8737987	147616	chr19	9210747	9211031
chr2	158435993	158436993	Slc32a1	184374	chr2	158620217	158620516	54806	chr2	158490670	158490928
chr2	181497536	181498536	Myt1	-542651	chr2	180954703	180955066	213447	chr2	181710843	181711123
chr2	93174144	93175144	Tspan18	56444	chr2	93230348	93230827	60416	chr2	93234364	93234755
chr2	164657872	164658872	Ctsa	-445910	chr2	164211721	164212202	-577208	chr2	164080447	164080881
chr2	9799727	9800727	Gata3	-1822038	chr2	7977561	7977816	81499	chr2	9881089	9881362
chr2	49474333	49475333	Kif5c	-268903	chr2	49205264	49205595	887345	chr2	50361568	50361788
chr2	135883162	135884162	6330527O06Rik	561049	chr2	136444064	136444357	-720711	chr2	135162274	135162628
chr2	70312479	70313479	Sp5	-435546	chr2	69876779	69877086	947100	chr2	71259475	71259682
chr3	98083853	98084853	Hmgcs2	76000	chr3	98159722	98159983	65019	chr3	98148671	98149073
chr3	28161635	28162635	Tnik	-480466	chr3	27680991	27681346	7653	chr3	28169157	28169419
chr3	87774514	87775514	Nes	-1016790	chr3	86757562	86757886	272055	chr3	88046368	88046769
chr3	8509026	8510026	Stmn2	358980	chr3	8867901	8868111	-363361	chr3	8145448	8145881
chr4	101168752	101169752	Dnajc6	151290	chr4	101319758	101320325	-22679	chr4	101145865	101146280
chr4	91038246	91039246	Elavl2	4988	chr4	91043074	91043393	-453605	chr4	90584470	90584811
chr5	145521947	145522947	Tmem130	-402874	chr5	145118960	145119186	-788581	chr5	144733204	144733528
chr5	37632818	37633818	Crmp1	-43206	chr5	37589392	37589832	-55034	chr5	37577676	37577892
chr5	129106480	129107480	Fzd10	-428006	chr5	128678354	128678593	501383	chr5	129607631	129608094
chr5	89012098	89013098	Rufy3	461153	chr5	89473071	89473431	1106701	chr5	90118572	90119025
chr5	21850023	21851023	Reln	-147484	chr5	21702384	21702693	-364355	chr5	21485544	21485792
chr6	91066320	91067320	Nup210	-95404	chr6	90970789	90971043	100352	chr6	91166440	91166904
chr6	133054756	133055756	2700089E24Rik	1335399	chr6	134389760	134390549	601629	chr6	133656270	133656500
chr6	77929161	77930161	Ctnna2	-803147	chr6	77125885	77126143	4023746	chr6	81952755	81953059
chr7	144505628	144506628	Ebf3	-227581	chr7	144277841	144278253	-27403	chr7	144478012	144478438
chr7	58876699	58877699	Slc17a6	348315	chr7	59224811	59225216	-2134121	chr7	56742452	56742704
chr9	36650743	36651743	Fez1	211215	chr9	36861783	36862132	153237	chr9	36803805	36804155
chr9	103013903	103014903	Rab6b	345558	chr9	103359343	103359579	231592	chr9	103245208	103245781
chrX	7215205	7216205	Syp	3028525	chrX	10243572	10243888	-884660	chrX	6330425	6330665
chrX	140367167	140368167	Dcx	-1251370	chrX	139115599	139115995	-1272305	chrX	139094683	139095041
chrX	156064839	156065839	Sh3kbp1	-16949042	chrX	139115599	139115995	-893717	chrX	155170918	155171325

## Sheet: Repressed-By-Both-Sox9-Bapx1
Chromosome	TSS start	TSS end	GeneName	Distance to Bapx1 binding site from TSS	Chr-nearest-Bapx1-peak	Peakstart-nearest-Bapx1-peak	PeakEnd-nearest-Bapx1-peak	Distance to Sox9 binding site from TSS	Chr-nearest-sox9-peak	Peakstart-nearest-sox9-peak	PeakEnd-nearest-sox9-peak
chr1	43786946	43787946	1500015O10Rik	-34961	chr1	43751743	43752226	-127293	chr1	43659512	43659794
chr1	78813023	78814023	Kcne4	-807375	chr1	78005516	78005779	-774133	chr1	78038755	78039025
chr1	137481432	137482432	Nav1	83679	chr1	137564951	137565270	116375	chr1	137597656	137597957
chr1	173180052	173181052	Adamts4	1275286	chr1	174455053	174455622	684083	chr1	173863863	173864406
chr10	75394708	75395708	Mmp11	-340251	chr10	75054255	75054659	-69311	chr10	75325131	75325663
chr11	98902073	98903073	Igfbp4	-15730	chr11	98886240	98886446	-13834	chr11	98887950	98888527
chr11	28752704	28753704	Efemp1	140985	chr11	28893590	28893787	667723	chr11	29420304	29420549
chr11	102962501	102963501	Acbd4	-1220186	chr11	101742129	101742500	-372290	chr11	102590012	102590410
chr11	94797083	94798083	Col1a1	-306007	chr11	94490875	94491277	-25678	chr11	94771186	94771623
chr11	50415086	50416086	Adamts2	-669467	chr11	49745448	49745789	-543033	chr11	49871845	49872260
chr11	51102921	51103921	Col23a1	100412	chr11	51203138	51203527	120272	chr11	51223061	51223325
chr11	104411476	104412476	Myl4	743106	chr11	105154376	105154787	608511	chr11	105019855	105020119
chr11	74981154	74982154	Hic1	-117600	chr11	74863401	74863707	321457	chr11	75302483	75302739
chr11	75235625	75236625	Serpinf1	-15920	chr11	75219466	75219944	66986	chr11	75302483	75302739
chr12	105710946	105711946	Gsc	164335	chr12	105875164	105875397	-408276	chr12	105302376	105302963
chr13	56397412	56398412	Cxcl14	33395	chr13	56430685	56430929	-190595	chr13	56206607	56207026
chr13	34094118	34095118	Serpinb6a	131318	chr13	34225233	34225638	720273	chr13	34814144	34814637
chr14	32020997	32021997	Tnnc1	-616200	chr14	31404645	31404949	-176775	chr14	31843992	31844451
chr14	67851628	67852628	Ebf2	39626	chr14	67891055	67891453	-1285547	chr14	66565874	66566287
chr14	51710251	51711251	Rnase4	2793783	chr14	54503882	54504186	-508920	chr14	51201171	51201491
chr14	33669441	33670441	E130203B14Rik	128157	chr14	33797414	33797781	-317430	chr14	33351839	33352182
chr15	102751061	102752061	Hoxc13	215222	chr15	102966145	102966421	-200837	chr15	102550018	102550430
chr15	10881586	10882586	C1qtnf3	-133331	chr15	10748097	10748413	-46406	chr15	10834999	10835360
chr15	3220266	3221266	Sepp1	725955	chr15	3946091	3946351	1543247	chr15	4763291	4763735
chr18	4634426	4635426	9430020K01Rik	-577945	chr18	4056374	4056587	-76175	chr18	4558046	4558456
chr19	54119171	54120171	Adra2a	154995	chr19	54273988	54274344	245476	chr19	54364421	54364872
chr19	53214434	53215434	Add3	174699	chr19	53388917	53389349	149369	chr19	53363683	53363923
chr2	5058321	5059321	Ccdc3	-21898	chr2	5036293	5036553	-182801	chr2	4875294	4875745
chr2	103797651	103798651	Lmo2	177163	chr2	103974697	103974931	125686	chr2	103923163	103923510
chr2	44968299	44969299	Zeb2	-135854	chr2	44832043	44832847	23680	chr2	44991845	44992113
chr2	144376095	144377095	Rbbp9	682614	chr2	145058566	145058851	-133892	chr2	144241973	144242433
chr3	87752114	87753114	Crabp2	-994390	chr3	86757562	86757886	294455	chr3	88046368	88046769
chr3	137003541	137004541	Emcn	513278	chr3	137516724	137516913	223617	chr3	137226864	137227451
chr3	95302707	95303707	Ctsk	430469	chr3	95732987	95733365	652	chr3	95303198	95303519
chr3	86028111	86029111	Lrba	158576	chr3	86186419	86186954	-14643	chr3	86013345	86013590
chr3	90416315	90417315	S100a6	-911713	chr3	89504444	89504760	-895233	chr3	89520836	89521328
chr3	96361379	96362379	Txnip	-572181	chr3	95788989	95789407	275431	chr3	96636644	96636976
chr3	115832106	115833106	Vcam1	944049	chr3	116776032	116776277	-342450	chr3	115489532	115489779
chr3	137286135	137287135	Ddit4l	230684	chr3	137516724	137516913	-58977	chr3	137226864	137227451
chr4	135803371	135804371	Tcea3	38498	chr4	135841704	135842034	17533	chr4	135820764	135821043
chr4	118100197	118101197	Elovl1	121024	chr4	118221155	118221286	90161	chr4	118190067	118190649
chr4	75778880	75779880	Ptprd	236348	chr4	76015036	76015420	-3345717	chr4	72432967	72433358
chr5	72894947	72895947	Corin	1399689	chr5	74294530	74294742	86574	chr5	72981408	72981633
chr5	116872373	116873373	Hspb8	-187176	chr5	116685014	116685379	-336696	chr5	116535515	116535838
chr5	77836570	77837570	Igfbp7	-2055353	chr5	75781093	75781340	-59463	chr5	77776983	77777231
chr5	97221903	97222903	Anxa3	1124960	chr5	98346696	98347030	2387485	chr5	99609167	99609608
chr6	146525932	146526932	Fgfr1op2	124935	chr6	146650750	146650984	3831	chr6	146529627	146529899
chr7	52358692	52359692	Fcgrt	-40963	chr7	52317595	52317863	-517720	chr7	51840834	51841110
chr7	150280047	150281047	Trpm5	159055	chr7	150438943	150439260	-5264298	chr7	145015333	145016165
chr7	125727700	125728700	Tmc7	-657546	chr7	125070006	125070302	245266	chr7	125972830	125973101
chr7	148152827	148153827	Ifitm1	-110532	chr7	148042116	148042474	-3137078	chr7	145015333	145016165
chr7	53175719	53176719	Emp3	2802	chr7	53178407	53178634	-1334747	chr7	51840834	51841110
chr7	86986738	86987738	Anpep	902568	chr7	87889143	87889469	1899635	chr7	88886288	88886458
chr8	106625024	106626024	Cdh5	427532	chr8	107052421	107052690	51070	chr8	106675933	106676255
chr8	130882472	130883472	Nrp1	-527832	chr8	130354514	130354766	-745552	chr8	130136791	130137048
chr8	55162385	55163385	Vegfc	489631	chr8	55651880	55652151	3392629	chr8	58554877	58555150
chr8	58772848	58773848	Hpgd	-224856	chr8	58547851	58548133	-217834	chr8	58554877	58555150
chr8	26211783	26212783	Plekha2	93556	chr8	26305234	26305443	-300443	chr8	25911142	25911537
chr8	28087307	28088307	Zfp703	7811	chr8	28094904	28095331	-52511	chr8	28034601	28034991
chr8	42011086	42012086	Pdgfrl	56336	chr8	42067254	42067589	95125	chr8	42106066	42106356
chr9	89948604	89949604	Ctsh	1506252	chr9	91454671	91455040	-529868	chr9	89418567	89418905
chr9	34295815	34296815	Kirrel3	-220786	chr9	34074870	34075187	11880	chr9	34307432	34307957
chr9	52487034	52488034	AI593442	262421	chr9	52749273	52749637	341592	chr9	52828420	52828831
chr9	62705410	62706410	Calml4	-28607	chr9	62676652	62676953	-257569	chr9	62447706	62447975
chrX	137909461	137910461	Col4a5	-793566	chrX	137115707	137116083	587810	chrX	138497096	138497446
chrX	49033154	49034154	Hs6st2	-401413	chrX	48631600	48631881	-169818	chrX	48863204	48863467
