# Supplementary material for: In vivo genome-wide analysis of multiple tissues identifies gene regulatory networks, novel functions and downstream regulatory genes for Bapx1 and its co-regulation with Sox9 in the mammalian vertebral column
Source: BMC Genomics. 2014 Dec 5;15(1):1072. doi: 10.1186/1471-2164-15-1072 (PMC4302147; doi:10.1186/1471-2164-15-1072)
Supplement: Supplementary file 9 — Additional file 9: Table S7: ChIP coordinates in BED format. (XLSX 452 KB) [file 12864_2014_6852_MOESM9_ESM.xlsx]

## Sheet: GSM898366_Sox9_peaks
chr	start	end	length	summit	tags	-10*LOG10(pvalue)	fold_enrichment	FDR(%)
chr1	9549693	9550023	331	170	18	112.77	16.81	19.76
chr1	11985743	11986235	493	258	37	241.52	26.59	1.64
chr1	12821277	12821683	407	171	21	97.92	14.63	28.79
chr1	14193359	14193875	517	304	38	217.85	19.83	2.27
chr1	14693660	14693862	203	122	10	65.85	15.13	73.22
chr1	14785562	14785868	307	172	11	56.53	13.45	100
chr1	15893941	15894266	326	112	15	86.59	15.13	38.15
chr1	16100499	16100846	348	181	14	70.09	12.45	64.18
chr1	16994895	16995252	358	172	18	107.06	15.13	22.32
chr1	18576982	18577191	210	94	10	64.42	10.09	77.47
chr1	21216875	21217183	309	186	16	79.23	11.11	46.36
chr1	22021483	22021663	181	77	10	70.74	15.13	62.27
chr1	22192116	22192532	417	136	32	219.43	26.65	2.3
chr1	22306112	22306574	463	280	34	139.96	10.39	11.15
chr1	22855412	22855823	412	188	21	123.23	20.17	15.38
chr1	23988284	23988630	347	213	20	128.11	20.17	12.64
chr1	24150172	24150728	557	318	44	274.31	15.98	1.44
chr1	24176018	24176282	265	71	10	54.79	8.41	100
chr1	24184711	24185203	493	197	39	199.46	12.8	3.33
chr1	24545524	24545770	247	80	10	52.48	11.84	100
chr1	33963502	33963834	333	151	15	71.47	14.63	60.93
chr1	33997061	33997445	385	185	16	79.23	9.23	46.33
chr1	36420140	36420428	289	154	12	51.48	10.79	100
chr1	37295319	37295869	551	182	34	138.98	11.32	11.17
chr1	37307357	37307857	501	231	57	332.72	24.88	1.14
chr1	37364526	37364739	214	133	9	51.44	9.22	100
chr1	37632218	37632436	219	95	13	59.33	8.3	95.65
chr1	38206854	38207445	592	286	68	414.91	29.5	1.1
chr1	38339729	38340052	324	180	15	72.48	13.17	57.95
chr1	38346280	38346711	432	217	24	134.43	19.24	11.22
chr1	38381197	38381467	271	100	13	57.05	9.81	100
chr1	38702360	38702797	438	180	86	861.98	62.78	0
chr1	38704919	38705493	575	145	25	52.06	7.49	100
chr1	40685185	40685709	525	225	26	145.51	15.13	10.01
chr1	42307048	42307280	233	140	9	51.63	10.09	100
chr1	42484974	42485208	235	153	10	59.72	11.77	92.42
chr1	42766981	42767226	246	80	12	75.34	18.49	51.37
chr1	43250614	43250903	290	147	20	73.89	7.65	54.63
chr1	43302747	43303076	330	148	65	558.39	36.58	0
chr1	43535352	43535656	305	128	13	51.29	10.9	100
chr1	43560586	43560930	345	201	19	119.06	21.86	17.09
chr1	43659512	43659794	283	169	18	124.35	18.49	14.49
chr1	44529624	44530040	417	83	21	112.64	11.99	19.68
chr1	44536266	44536664	399	169	17	90.79	13.45	33.24
chr1	44665619	44666026	408	223	60	442.24	35.21	0.65
chr1	45338875	45339172	298	178	15	76.56	13.48	50.6
chr1	48296574	48296778	205	89	9	52.1	10.49	100
chr1	48693147	48693385	239	156	9	50.68	8.41	100
chr1	51476008	51476274	267	115	11	52.48	11.2	100
chr1	51941214	51941638	425	185	24	137.16	17.98	11.31
chr1	52251190	52251493	304	174	14	81.93	13.45	42.86
chr1	52433698	52433996	299	182	22	161.2	18.49	6.93
chr1	52480917	52481152	236	86	9	51.15	10.09	100
chr1	54809168	54809569	402	231	18	69.03	8.72	65.14
chr1	55445559	55446046	488	237	28	171.7	25.22	5.86
chr1	57040690	57040997	308	112	15	69.95	9.59	64.3
chr1	57211339	57211628	290	202	21	153.33	20.17	7.98
chr1	57473359	57473622	264	85	10	53.43	9.72	100
chr1	57893881	57894093	213	78	9	54.99	10.09	100
chr1	58982338	58982774	437	256	28	184.14	21.86	4.55
chr1	59392907	59393317	411	295	29	110.38	13.58	20.26
chr1	59493536	59494005	470	197	50	298.79	25.35	1.6
chr1	59843679	59844017	339	215	14	75.8	10.09	51.24
chr1	60562899	60563102	204	84	10	65.64	15.13	73.73
chr1	60853409	60853701	293	100	14	72.84	8.27	56.96
chr1	61247171	61247504	334	188	15	55.35	8.01	100
chr1	62009306	62009663	358	128	21	135.13	16.81	11.31
chr1	62246873	62247214	342	150	14	75.31	16.81	51.37
chr1	62889612	62889946	335	190	13	68.25	15.13	65.32
chr1	63754099	63754363	265	180	10	54.79	8.41	100
chr1	63955210	63955562	353	185	30	189.19	21.57	4.07
chr1	64439657	64439937	281	86	11	60.43	10.09	90.36
chr1	64743447	64743802	356	179	13	65.13	13.45	74.15
chr1	64781921	64782306	386	146	23	139.41	19.98	11.19
chr1	66304672	66305016	345	152	18	109.75	18.49	20.49
chr1	66530443	66531207	765	391	70	531.54	30.26	0
chr1	66581546	66581841	296	171	18	75.66	11.53	51.13
chr1	66711198	66711420	223	159	9	53.26	10.09	100
chr1	67330989	67331293	305	169	16	99.78	16.81	25.86
chr1	67415362	67415566	205	56	9	56.44	10.09	100
chr1	71317284	71317719	436	201	23	125.98	17.98	13.51
chr1	71696831	71697179	349	168	15	67.85	13.48	66.45
chr1	71819074	71819513	440	196	27	173.51	26.9	5.68
chr1	72159509	72159783	275	144	11	55.22	11.69	100
chr1	72177577	72177833	257	82	13	76.08	11.99	51.1
chr1	73049665	73050087	423	201	18	78.24	10.54	47.3
chr1	73175238	73175582	345	149	16	79.23	12.4	46.36
chr1	73588856	73589085	230	100	11	69.49	11.77	64.6
chr1	73677773	73678102	330	164	13	55.64	13.48	100
chr1	73877605	73877871	267	85	12	58	10.2	100
chr1	74110372	74110783	412	294	19	61.15	6.91	88.16
chr1	74228952	74229247	296	215	14	53.41	7.73	100
chr1	74918583	74919002	420	217	19	95.5	13.48	30.22
chr1	75465085	75465431	347	185	15	82.83	16.81	41.34
chr1	75493991	75494301	311	168	12	63.88	11.77	78.52
chr1	75994304	75994653	350	214	17	91.85	13.48	32.22
chr1	76529056	76529450	395	168	19	108.71	16.81	21.05
chr1	77288272	77288515	244	131	19	112.35	15.25	19.58
chr1	77899754	77900011	258	187	11	64.26	11.77	77.89
chr1	78038755	78039025	271	154	13	57.05	8.72	100
chr1	79857600	79857899	300	168	16	100.86	16.81	25.65
chr1	80719600	80719880	281	169	10	52.42	10.09	100
chr1	81194941	81195169	229	151	9	52.27	10.09	100
chr1	81674423	81674683	261	83	11	60.5	10.95	90.55
chr1	81792556	81792875	320	159	18	115.25	23.54	18.17
chr1	82355776	82356180	405	189	71	568.22	33.98	0
chr1	83682125	83682327	203	125	10	65.85	15.13	73.22
chr1	83968622	83968865	244	148	11	66.79	11.77	68.78
chr1	88318142	88318420	279	164	10	52.48	13.38	100
chr1	88357438	88358080	643	341	40	155.79	12.37	7.93
chr1	88866933	88867230	298	132	12	50.09	7.19	100
chr1	89273475	89273776	302	143	13	56.73	8.45	100
chr1	89668224	89668576	353	234	31	156.49	15.23	7.87
chr1	90538706	90539131	426	220	25	145.97	25.47	9.63
chr1	91275364	91275590	227	152	10	52.48	9.52	100
chr1	91950323	91950799	477	115	20	71.29	7.26	61.22
chr1	92063664	92063952	289	118	14	75.55	11.41	51.11
chr1	92110255	92110676	422	158	46	325.96	31.16	1.48
chr1	92265645	92265961	317	83	24	149.15	13.93	9.04
chr1	92727397	92727763	367	209	18	78.81	9.22	46.5
chr1	93210796	93211271	476	177	30	110.94	11.41	20.17
chr1	93669709	93670088	380	175	17	55.81	5.53	100
chr1	94209654	94210079	426	223	27	147.4	16.59	9.26
chr1	94465526	94465845	320	129	18	84.32	10.9	39.01
chr1	94617509	94617927	419	211	24	98.26	12.57	28.01
chr1	95040656	95040998	343	139	19	69.67	5.95	64.46
chr1	95044981	95045584	604	286	50	232.8	13.7	2.02
chr1	95051270	95051579	310	182	14	55.81	8.49	100
chr1	95063584	95063847	264	177	13	58.34	8.72	98.78
chr1	99754019	99754314	296	117	12	66.26	11.77	72.13
chr1	102010234	102010549	316	124	18	50	10.1	100
chr1	104455779	104455888	110	56	16	54.46	3.52	100
chr1	108417854	108418073	220	141	9	50.42	9.22	100
chr1	108425661	108425917	257	86	10	56.04	10.09	100
chr1	117790189	117790486	298	181	13	74.35	16.81	52.43
chr1	120308900	120309147	248	110	10	52.48	7.43	100
chr1	120545525	120546154	630	256	42	205.18	17.76	2.78
chr1	120627189	120627655	467	214	25	78.98	8	46.24
chr1	120652984	120653553	570	85	27	53.16	5.33	100
chr1	120853613	120853974	362	203	18	61.15	8.68	88.16
chr1	120875308	120875746	439	290	22	97.92	11.84	28.79
chr1	121265026	121265348	323	193	22	95.55	9.42	30.26
chr1	121285566	121285889	324	111	15	73.77	13.47	54.57
chr1	121360961	121361322	362	168	19	53.89	7.76	100
chr1	122184844	122185374	531	310	42	252.18	22.47	1.53
chr1	122848677	122849033	357	177	28	207.32	26.9	2.66
chr1	123536847	123537244	398	185	21	126.14	20.17	13.45
chr1	127178368	127178695	328	176	15	79.32	13.48	46.75
chr1	128294451	128294683	233	79	10	60.08	10.09	91.42
chr1	128555580	128555895	316	179	11	55.26	10.09	100
chr1	128627089	128627485	397	261	39	234.52	23.97	1.81
chr1	128657779	128658206	428	239	25	127.64	16.23	12.88
chr1	130477015	130477450	436	214	22	127.4	16.81	12.92
chr1	131279611	131279798	188	115	9	59.74	10.09	92.24
chr1	133382733	133383081	349	195	20	86.85	11.99	37.93
chr1	134247403	134247771	369	184	23	151.97	25.22	8.2
chr1	135737904	135738099	196	83	13	76.54	13.83	50.53
chr1	135983865	135984124	260	178	12	59.25	8.93	95.8
chr1	136514671	136515171	501	120	25	109.92	10.54	20.55
chr1	137015517	137015848	332	174	29	140.09	11.94	11.17
chr1	137597656	137597957	302	141	33	240.78	25.34	1.62
chr1	138178927	138179469	543	298	39	252.81	33.8	1.54
chr1	138316565	138316842	278	185	12	60.28	13.94	90.48
chr1	138486676	138487222	547	241	125	1031.79	43.43	0
chr1	139736200	139736644	445	129	52	453.17	43.71	0.67
chr1	139947832	139948132	301	131	14	69.49	11.99	64.67
chr1	140061923	140062178	256	77	11	60.5	12.27	90.55
chr1	140659736	140660078	343	146	13	67.04	11.77	68.09
chr1	140669695	140669929	235	160	10	56.02	10.76	100
chr1	140951960	140952337	378	174	14	69.78	13.45	64.27
chr1	142070441	142070634	194	114	13	97.59	16.81	29.36
chr1	151684455	151684754	300	154	14	68	11.99	65.68
chr1	152298086	152298354	269	178	13	79.78	13.45	46.72
chr1	152578249	152578566	318	162	13	65.01	11.99	74.33
chr1	152712256	152712649	394	147	18	75.66	8.26	51.43
chr1	153583758	153584034	277	86	12	69.49	11.77	64.63
chr1	153614281	153614564	284	130	12	53.2	8.56	100
chr1	154169804	154170312	509	226	33	215.23	30.26	2.42
chr1	154539707	154540014	308	137	11	56.38	11.77	100
chr1	154555068	154555447	380	164	25	145.62	14.65	10.03
chr1	154802332	154802724	393	205	20	92.4	15.74	31.99
chr1	155421816	155422348	533	311	48	355.57	37.85	1.28
chr1	155724471	155724820	350	98	17	95.31	11.04	30.05
chr1	155740590	155740938	349	140	23	73.14	11.15	55.34
chr1	155952363	155952755	393	207	17	68.52	10.58	64.89
chr1	156579026	156579259	234	161	9	51.47	8.41	100
chr1	158477399	158477600	202	120	9	52.65	11.99	100
chr1	158644996	158645381	386	182	18	95.47	12.34	30.09
chr1	159289845	159290172	328	162	16	87.66	14.98	36.75
chr1	159428827	159429092	266	169	11	62.89	10.09	82.24
chr1	159789340	159789503	164	83	10	72.43	16.81	58.23
chr1	160696610	160697008	399	167	23	123.35	17.31	14.96
chr1	160902011	160902300	290	134	10	51.15	11.77	100
chr1	161600563	161600901	339	173	17	101.86	16.81	25.36
chr1	161611909	161612270	362	149	18	104.54	16.42	24.23
chr1	162031641	162031902	262	81	10	55.25	10.09	100
chr1	162116570	162116937	368	242	25	109.03	13.23	20.85
chr1	163110191	163110574	384	144	35	275.88	31.94	1.46
chr1	163836484	163837641	1158	508	66	194.7	9.42	3.9
chr1	163851251	163851605	355	225	20	90.3	12.76	33.96
chr1	163853523	163854070	548	248	37	245.04	21.86	1.45
chr1	163857132	163857597	466	120	19	88.33	10.09	35.98
chr1	163873074	163873579	506	333	123	1007.51	37.9	0
chr1	163873941	163874210	270	86	11	54.97	8.56	100
chr1	163963114	163963377	264	180	10	50.3	10.49	100
chr1	163963427	163963881	455	240	21	51.03	5.45	100
chr1	164023520	164023892	373	205	17	87.24	10.43	38
chr1	164024346	164024667	322	121	17	68.66	8.68	64.9
chr1	164054135	164054651	517	334	23	102.94	11.99	24.89
chr1	164170547	164170934	388	239	20	73.89	10.23	54.63
chr1	164529692	164529916	225	140	10	61.53	13.45	87.18
chr1	164608387	164608620	234	86	15	63.97	13.09	78.45
chr1	165118612	165118885	274	151	12	68.2	9.72	65.37
chr1	165234970	165235181	212	84	9	55.17	10.09	100
chr1	165522644	165522996	353	167	13	52.86	10.42	100
chr1	165594141	165594668	528	380	22	102.8	13.45	24.91
chr1	166744911	166745255	345	136	18	109.75	20.17	20.49
chr1	169714539	169715012	474	326	20	51.03	7.3	100
chr1	170182179	170182497	319	160	12	57.22	10.49	100
chr1	170219505	170219827	323	177	20	130.91	17.82	12.22
chr1	170247410	170247767	358	197	18	95.47	14.3	30.09
chr1	171199227	171199498	272	100	14	81.7	10.49	45.15
chr1	171944326	171944552	227	85	13	77.54	14.96	47.93
chr1	171973102	171973349	248	98	10	52.48	10.4	100
chr1	172316203	172316536	334	142	13	63.15	9.1	81.23
chr1	173863863	173864406	544	199	65	407.64	29.5	1.08
chr1	174144579	174145066	488	218	34	171.58	16.2	5.84
chr1	174772651	174772910	260	177	10	52.48	9.35	100
chr1	179037626	179038011	386	205	19	110.45	15.13	20.31
chr1	179283742	179284183	442	229	28	182.85	28.58	4.63
chr1	179284316	179284630	315	131	17	84.01	13.18	40.32
chr1	179748047	179748264	218	84	10	52.48	10.45	100
chr1	180242957	180243294	338	184	16	93.11	11.77	31.58
chr1	180517398	180517712	315	110	14	56.37	7.63	100
chr1	180536696	180537166	471	389	19	79.68	10.49	46.75
chr1	180657581	180658208	628	376	84	683.82	47.94	0
chr1	180856214	180856653	440	233	31	203.51	30.26	2.77
chr1	180898439	180898743	305	161	13	58.98	8.93	96.67
chr1	181376760	181377072	313	122	15	63.62	10.9	79.17
chr1	181463017	181463264	248	80	11	51.11	7.19	100
chr1	182144498	182144824	327	242	17	68.66	10.78	64.9
chr1	182782269	182782682	414	246	18	71.41	10.47	61.03
chr1	183125688	183126062	375	214	19	106.81	15.57	22.45
chr1	183371744	183372273	530	285	38	177.91	17.4	5.74
chr1	183855703	183855991	289	84	13	56.73	10.39	100
chr1	184092946	184093201	256	171	12	73.37	11.77	54.91
chr1	184204467	184204807	341	137	23	148.57	20.97	9.09
chr1	184204877	184205096	220	78	12	71.53	13.45	61.08
chr1	185275238	185275613	376	159	21	66.88	10.49	68.33
chr1	185949947	185950220	274	113	10	52.48	11.49	100
chr1	186154764	186155067	304	117	23	160.55	19.72	7.3
chr1	186211560	186211767	208	100	12	83.27	14.98	41.16
chr1	186220079	186220368	290	113	12	67.25	13.45	67.55
chr1	186871408	186871690	283	83	14	63.97	7.91	78.45
chr1	186948008	186948258	251	109	19	131.99	17.33	12
chr1	187370772	187371096	325	179	14	55.7	7.77	100
chr1	188341837	188342363	527	194	39	107.62	8.72	22.01
chr1	189119093	189119374	282	140	11	55.2	10.49	100
chr1	190781552	190781819	268	192	10	54.33	10.09	100
chr1	190792646	190793012	367	121	17	96.44	11.77	29.86
chr1	191432443	191432980	538	261	36	135.19	9.59	11.35
chr1	191550331	191550823	493	238	29	92.25	10.49	32
chr1	192532580	192532911	332	122	20	106.19	12.23	23.07
chr1	192962400	192962759	360	146	19	94.2	15.14	31.01
chr1	193692486	193692861	376	168	17	79.32	15.98	46.78
chr1	194364276	194364629	354	121	20	85.79	8.99	38.4
chr1	194437226	194437523	298	195	16	61.88	8.04	85.63
chr1	194523474	194523822	349	182	18	87.73	12.48	36.64
chr1	194890009	194890376	368	189	33	246.78	24.58	1.47
chr10	3030081	3030340	260	66	10	52.48	7.79	100
chr10	6304138	6304456	319	167	12	62.66	11.77	83.23
chr10	6566631	6566921	291	106	12	51.17	7.19	100
chr10	6729885	6730129	245	161	10	58	10.09	100
chr10	7551445	7551771	327	173	14	71.41	10.49	61.01
chr10	7551806	7552344	539	181	77	623.79	36.98	0
chr10	7863324	7863643	320	82	17	105.15	16.65	23.59
chr10	9194049	9194348	300	132	11	57.54	11.77	100
chr10	12244392	12244644	253	177	11	65.15	11.77	74.19
chr10	12797330	12797651	322	139	12	62.22	13.45	84.45
chr10	12798488	12798887	400	251	27	183.95	26.9	4.54
chr10	13404797	13405123	327	158	16	87.06	13.32	37.88
chr10	13468871	13469189	319	186	15	71.47	11.47	60.85
chr10	13540406	13540798	393	216	19	71.38	10.99	61.03
chr10	14103522	14103783	262	178	11	55.25	11.15	100
chr10	15254418	15254697	280	124	12	68.96	13.45	65.16
chr10	16119078	16119365	288	158	11	59.34	11.77	95.55
chr10	16764739	16765347	609	460	31	148.22	13.14	9.05
chr10	17417017	17417313	297	218	18	120.76	15.13	16.3
chr10	18099366	18099673	308	194	18	118.07	23.54	17.38
chr10	18195755	18196038	284	149	11	59.96	10.09	91.66
chr10	18662881	18663189	309	113	16	98.93	13.45	26.72
chr10	18875469	18875667	199	75	9	57.57	11.77	100
chr10	18904549	18904897	349	166	13	66.15	13.45	72.41
chr10	20412575	20412927	353	177	11	50.07	13.32	100
chr10	20791405	20791664	260	177	11	53.61	7.99	100
chr10	20802516	20802769	254	133	15	83.69	13.73	40.5
chr10	21311251	21311581	331	154	13	61.73	11.69	86.35
chr10	21404442	21404711	270	155	11	62.22	13.45	84.53
chr10	24070395	24070767	373	162	36	273.73	25.33	1.42
chr10	24148085	24148449	365	152	31	135.17	12.39	11.33
chr10	24337855	24338100	246	81	17	124.32	20.17	14.48
chr10	24354096	24354520	425	209	58	540.51	50.44	0
chr10	24637808	24638071	264	84	10	54.94	13.45	100
chr10	24830304	24830632	329	202	15	86.04	20.17	38.44
chr10	26249866	26250276	411	175	24	149.15	22.99	9.04
chr10	29475893	29476166	274	130	10	53.03	11.65	100
chr10	31690750	31691022	273	73	11	61.72	10.09	86.26
chr10	32569669	32570002	334	189	14	76.63	11.77	50.58
chr10	33738217	33738587	371	222	13	63.03	16.81	82.02
chr10	33961159	33961514	356	173	14	63.97	9.96	78.78
chr10	36940187	36940568	382	240	36	270.98	31.46	1.4
chr10	38654259	38654617	359	189	19	96.77	11.72	29.91
chr10	38734101	38734379	279	154	14	80.26	14.98	46.42
chr10	39780839	39781134	296	133	10	50.34	10.09	100
chr10	40061764	40062013	250	129	10	56.76	9.99	100
chr10	40087776	40088080	305	176	12	53.84	11.99	100
chr10	40133431	40133783	353	182	37	311.99	38.67	1.75
chr10	40135488	40135816	329	195	13	69.19	13.45	64.84
chr10	40189275	40189605	331	175	20	112.59	14.55	19.57
chr10	40200659	40201128	470	176	29	172.25	22.47	5.73
chr10	41165405	41165824	420	220	23	79.4	11.75	46.79
chr10	41780949	41781257	309	198	17	55.1	7.41	100
chr10	41891796	41892083	288	171	22	134.11	17.98	11.2
chr10	41909583	41909938	356	178	24	123.87	14.16	14.72
chr10	42212229	42212702	474	231	43	333.32	35.31	1.15
chr10	42961548	42961843	296	197	21	151.55	21.86	8.15
chr10	42968049	42968535	487	228	33	173.41	17.51	5.67
chr10	43411234	43411509	276	156	11	52.48	8.27	100
chr10	43845976	43846278	303	142	24	181.47	20.17	4.7
chr10	44404980	44405342	363	154	15	80.14	11.77	46.58
chr10	44698015	44698423	409	240	24	121.9	14.71	15.8
chr10	44829013	44829236	224	78	9	52.72	11.65	100
chr10	45310513	45310773	261	109	10	55.41	11.77	100
chr10	45580952	45581235	284	201	13	76.9	15.13	50.31
chr10	45582212	45582825	614	349	180	2104.05	119.21	0
chr10	46791076	46791406	331	137	17	68.66	10.91	64.9
chr10	48908074	48908393	320	142	21	144.78	18.49	9.87
chr10	49419185	49419450	266	159	11	62.89	13.45	82.24
chr10	49864447	49864621	175	84	9	62.51	13.45	83.44
chr10	51931095	51931418	324	203	13	69.98	13.45	64.32
chr10	56329354	56329596	243	123	9	50.07	10.09	100
chr10	56557569	56558036	468	193	51	430.04	48.76	0.61
chr10	58857315	58857575	261	84	13	67.42	12.89	67.57
chr10	58857599	58858206	608	331	59	294.38	21.05	1.57
chr10	58961533	58961960	428	171	44	337.87	30.69	1.2
chr10	59306966	59307442	477	276	24	81.76	8.17	43.02
chr10	59360186	59360550	365	115	45	227.1	12.62	2.19
chr10	59590365	59590787	423	308	43	196.42	11.28	3.6
chr10	59598090	59598599	510	305	42	222.19	17.98	2.11
chr10	60645266	60645705	440	321	27	96.89	9.59	29.99
chr10	62187595	62188025	431	141	23	51.96	4.19	100
chr10	62260570	62260932	363	280	17	78.79	10.2	46.57
chr10	62271823	62272096	274	203	12	68.87	11.49	65.1
chr10	66315805	66316072	268	121	11	55.29	9.99	100
chr10	66539073	66539361	289	150	10	51.29	11.77	100
chr10	66539666	66540012	347	158	16	82.83	15.13	41.34
chr10	66748285	66748525	241	105	10	58.68	13.45	97.81
chr10	66822647	66822936	290	134	12	61.71	10.49	86.45
chr10	66854049	66854328	280	202	11	52.38	9.76	100
chr10	67194491	67194755	265	83	11	63.06	10.09	81.88
chr10	67830529	67830942	414	193	25	160.39	30.26	7.28
chr10	67836015	67836325	311	160	14	77.04	14.19	49.2
chr10	67932276	67932574	299	123	16	101.08	13.45	25.7
chr10	68195743	68195962	220	107	12	80.94	15.13	45.64
chr10	68699688	68700064	377	172	19	112.25	18.49	19.62
chr10	70590083	70590407	325	234	20	73.89	10.91	54.63
chr10	74999711	75000222	512	253	54	304.82	22.79	1.7
chr10	75325131	75325663	533	226	50	391.01	47.07	0.99
chr10	75806884	75807362	479	312	21	90.3	11.48	34.04
chr10	76173933	76174214	282	143	16	82.48	11.87	42.23
chr10	76830574	76830951	378	206	58	342.17	19.42	1.21
chr10	77709179	77709415	237	152	11	55.75	8.93	100
chr10	79099111	79099508	398	314	26	124.39	12.4	14.5
chr10	79451614	79451926	313	156	24	101.65	9.75	25.36
chr10	79632761	79633137	377	189	20	91.81	11.52	32.24
chr10	80817874	80818334	461	165	38	182.56	17.37	4.62
chr10	82518291	82518694	404	241	26	121.23	16.25	16.17
chr10	82560415	82560955	541	233	78	596.4	35.96	0
chr10	82575625	82576381	757	239	53	198.87	19.8	3.32
chr10	83215092	83215507	416	232	17	58.24	9.46	99.05
chr10	83288655	83288913	259	184	11	64.09	10.09	78.38
chr10	83534403	83534779	377	184	23	113.73	12.43	19.48
chr10	84023040	84023504	465	331	20	84.57	11.41	39.08
chr10	84328636	84329135	500	299	42	242.64	22.19	1.66
chr10	84695663	84695859	197	76	9	57.95	11.77	100
chr10	84947441	84947806	366	134	20	54.96	7.32	100
chr10	85462297	85462877	581	234	26	126.87	11.77	13.07
chr10	85533781	85534000	220	142	9	53.77	8.41	100
chr10	86237785	86238104	320	127	13	64.06	10.36	78.54
chr10	87138383	87138644	262	117	11	60.5	12.56	90.55
chr10	87242586	87243029	444	208	24	121.9	17.29	15.8
chr10	87340242	87340491	250	80	16	112.93	16.81	19.54
chr10	88445822	88446174	353	134	17	87.24	12.69	37.91
chr10	91466020	91466212	193	84	10	53.92	10.79	100
chr10	93779974	93780346	373	235	27	135.63	14.98	11.21
chr10	94259244	94259525	282	84	12	60.72	8.56	90.39
chr10	94284472	94284726	255	171	10	51.69	10.49	100
chr10	94623731	94624078	348	172	24	97.85	11.19	28.71
chr10	94650255	94650575	321	241	25	174.57	14.98	5.6
chr10	94766755	94767129	375	196	17	94.97	16.81	30.15
chr10	95827413	95828123	711	437	69	501.45	29.23	0
chr10	96014314	96014596	283	83	13	76.56	11.65	50.58
chr10	96123418	96123764	347	178	17	68.66	7.28	64.9
chr10	96255975	96256288	314	232	14	56.73	7.53	100
chr10	96987869	96988148	280	109	11	50.43	9.32	100
chr10	96995992	96996433	442	260	23	135.23	16.81	11.28
chr10	99589927	99590218	292	142	13	56.73	8.17	100
chr10	100115559	100115866	308	139	13	72.62	11.77	57.72
chr10	100668087	100668385	299	174	16	101.08	15.13	25.7
chr10	102576823	102576989	167	84	12	92.92	20.17	31.9
chr10	103410127	103410431	305	165	16	99.78	18.49	25.86
chr10	103971674	103971947	274	121	13	66.6	11.99	70.8
chr10	106013770	106014099	330	136	12	61.05	13.45	89.53
chr10	107313655	107314217	563	249	71	632.89	50.44	0
chr10	110493317	110493621	305	126	21	148.94	26.9	9.12
chr10	110921095	110921482	388	154	17	70.57	11.99	62.53
chr10	110943989	110944253	265	74	12	55.93	10.9	100
chr10	110996970	110997317	348	134	26	167.51	17.91	6.21
chr10	111004862	111005301	440	259	22	117.74	16.81	17.6
chr10	111329503	111330005	503	225	123	1421.43	94.15	0
chr10	113995151	113995406	256	149	10	56.2	10.09	100
chr10	114822543	114822834	292	166	12	66.92	15.13	68.31
chr10	114922905	114923360	456	200	22	123.49	18.49	14.73
chr10	115215834	115216230	397	241	20	112.14	14.19	19.61
chr10	115775153	115775670	518	286	30	148.85	13.73	9.11
chr10	115938460	115938824	365	175	14	63.97	14.58	78.45
chr10	117075835	117076284	450	250	33	172.4	18.19	5.75
chr10	117144501	117144949	449	195	25	129.25	17.31	12.6
chr10	117146997	117147487	491	215	31	137.26	10.99	11.32
chr10	118503562	118503993	432	234	24	64.7	9.32	77.01
chr10	118511448	118511691	244	72	10	55.54	9.46	100
chr10	119820174	119820675	502	272	34	217.07	36.99	2.45
chr10	119821728	119821986	259	128	11	63.64	11.65	79.19
chr10	120004486	120004732	247	67	11	66.23	15.13	72.2
chr10	120154712	120155115	404	295	21	82.45	8.72	42.21
chr10	120638242	120638496	255	185	11	60.5	10.7	90.55
chr10	120654253	120654927	675	481	48	249.09	17.98	1.48
chr10	121276328	121276576	249	78	14	69.39	9.9	64.42
chr10	121367236	121367579	344	176	15	83.35	11.77	41.01
chr10	121688815	121689050	236	132	10	59.55	11.77	93.06
chr10	122952384	122952695	312	90	16	98.3	15.13	27.92
chr10	123051927	123052146	220	77	10	62.47	10.09	83.65
chr10	124207159	124207595	437	184	20	92.59	8.99	32.05
chr10	124730117	124730454	338	200	13	67.79	11.77	66.5
chr10	125212942	125213355	414	242	18	61.15	7.94	88.35
chr10	125247983	125248260	278	151	11	60.91	11.77	89.98
chr10	125393366	125393753	388	173	31	203.27	22.19	2.76
chr10	125398610	125398917	308	213	15	69.95	9.59	64.3
chr10	126332511	126332807	297	200	11	52.95	7.49	100
chr10	127011819	127012239	421	210	21	89.3	12.44	35.3
chr11	3435093	3435363	271	146	15	63.2	8.43	81.24
chr11	3603574	3603948	375	196	22	91.97	12.37	32.2
chr11	4092784	4093188	405	205	23	113.73	14.56	19.55
chr11	4447700	4448054	355	202	17	98.7	16.81	27.33
chr11	5089549	5089790	242	84	15	71.46	9.67	60.82
chr11	5311502	5311709	208	88	9	55.89	10.09	100
chr11	5582310	5582782	473	249	25	109.03	11.34	20.8
chr11	8661525	8662019	495	271	63	553.87	47.07	0
chr11	8858644	8858924	281	119	20	145.48	20.17	10
chr11	11728258	11728678	421	203	24	101.65	11.1	25.36
chr11	11733226	11733581	356	144	19	55.49	9.96	100
chr11	12334582	12334940	359	213	21	67.07	7.17	68.06
chr11	16684046	16684505	460	258	21	73.89	7.72	54.63
chr11	17149423	17149645	223	82	10	61.9	11.77	85.75
chr11	17559071	17559407	337	165	18	111.46	18.49	19.91
chr11	17564732	17564948	217	93	9	54.29	11.77	100
chr11	19172866	19173157	292	114	15	93.3	16.81	31.33
chr11	19889813	19890069	257	184	10	52.48	9.24	100
chr11	20132340	20132627	288	194	13	56.73	11.51	100
chr11	21007209	21007448	240	166	9	50.53	11.77	100
chr11	21037597	21037898	302	105	15	63.97	9.65	78.45
chr11	21061736	21062114	379	126	37	172.72	16.92	5.63
chr11	21483348	21483576	229	146	10	60.8	13.45	90.19
chr11	22089935	22090194	260	175	11	63.91	11.77	78.55
chr11	22320382	22320664	283	145	15	85.22	12.84	38.47
chr11	22608795	22609133	339	160	12	59.78	11.77	92.1
chr11	23352995	23353213	219	107	13	90.91	18.49	33.22
chr11	23580041	23580237	197	95	9	57.95	11.77	100
chr11	23973272	23973513	242	81	10	58.51	15.13	98.37
chr11	24207917	24208317	401	236	27	120.04	14.75	16.4
chr11	24297819	24298024	206	121	12	68.87	13.58	65.26
chr11	24528742	24529052	311	149	13	72.12	13.45	58.92
chr11	24704531	24704889	359	253	19	82.88	8.61	41.58
chr11	25049195	25049611	417	216	25	158.73	19.99	7.91
chr11	26592339	26592599	261	182	11	63.74	13.45	79.07
chr11	29420304	29420549	246	86	11	66.42	13.45	71.19
chr11	29522361	29522727	367	195	15	79.49	15.13	46.86
chr11	29580829	29581152	324	127	16	61.88	7.77	85.35
chr11	30267466	30267748	283	131	15	71.47	10.18	60.93
chr11	31730243	31730519	277	85	13	66.04	9.32	72.87
chr11	32465035	32465382	348	223	20	87.07	10.99	37.9
chr11	33807658	33807875	218	135	9	54.12	11.77	100
chr11	33851217	33851447	231	151	10	60.43	11.77	90.37
chr11	34073110	34073337	228	78	9	51.55	11.49	100
chr11	34578314	34578599	286	136	10	50.22	11.34	100
chr11	35047516	35047999	484	280	29	90.86	9.43	33.31
chr11	35356159	35356508	350	162	15	55.35	10.49	100
chr11	35736441	35736954	514	229	38	168.95	18.48	5.9
chr11	37532612	37532841	230	83	9	52.11	11.77	100
chr11	37533952	37534164	213	154	10	63.82	10.09	78.65
chr11	37642138	37642592	455	234	21	114.96	15.13	18.38
chr11	39557487	39557876	390	157	24	156.54	20.17	7.89
chr11	42855454	42855770	317	90	16	79.23	10.13	46.36
chr11	44737500	44737702	203	79	9	51.54	10.23	100
chr11	44815525	44815829	305	158	13	73.14	11.77	55.32
chr11	45099082	45099386	305	113	11	56.81	10.09	100
chr11	45099473	45099815	343	121	30	234.26	28.58	1.81
chr11	45232619	45233007	389	309	18	92.5	15.13	32.03
chr11	45725160	45725708	549	235	64	549.19	58.26	0
chr11	49628220	49628462	243	80	13	76.46	9.99	50.55
chr11	49871845	49872260	416	249	18	75.66	11.22	51.13
chr11	51223061	51223325	265	81	11	51.85	9.12	100
chr11	51250022	51250408	387	107	28	123.63	11.99	14.66
chr11	51929910	51930376	467	215	32	173.35	19.18	5.64
chr11	52948984	52949394	411	133	37	208.74	14.78	2.69
chr11	53312722	53313261	540	213	66	508.8	36.08	0
chr11	53901698	53902095	398	147	35	202.95	15.63	2.93
chr11	54914324	54914658	335	177	44	408.55	43.71	1.08
chr11	57250328	57250688	361	202	19	115.57	20.17	18.2
chr11	58217358	58217585	228	84	9	52.06	9.99	100
chr11	59478419	59478687	269	66	10	52.67	9.72	100
chr11	59930422	59931070	649	252	58	336.6	28.27	1.18
chr11	60108860	60109366	507	280	28	120.66	14.16	16.27
chr11	60110453	60110871	419	266	27	94.22	7.4	31.03
chr11	62350022	62350279	258	74	10	51.72	9.1	100
chr11	62525033	62525595	563	235	30	148.95	13.15	9.13
chr11	62782904	62783784	881	195	49	209.6	9.59	2.72
chr11	62800013	62800438	426	191	37	247.84	22.64	1.47
chr11	62856194	62856584	391	201	26	151.84	19.98	8.18
chr11	62900340	62900657	318	105	16	79.23	10.16	46.64
chr11	63115941	63116137	197	127	15	85.56	11.99	38.39
chr11	63279867	63280373	507	217	35	102.6	8.51	25.14
chr11	63348983	63349242	260	91	10	55.56	13.45	100
chr11	64027152	64027572	421	171	36	273.67	30.26	1.42
chr11	64365693	64366131	439	200	21	108.43	13.48	21.61
chr11	64483789	64484016	228	133	11	69.89	15.13	64.39
chr11	64715912	64716557	646	469	36	133.37	9.99	11.51
chr11	66228205	66228545	341	178	13	55.62	11.99	100
chr11	66891472	66891705	234	86	10	59.9	15.13	91.98
chr11	67402384	67402793	410	190	18	57.16	10.14	100
chr11	67644634	67644842	209	81	14	90.05	14.65	34.01
chr11	67669592	67669993	402	234	20	73.89	8.67	54.63
chr11	67728955	67729266	312	211	16	83.37	10.65	40.98
chr11	68218813	68219100	288	158	11	57.1	12.78	100
chr11	68395945	68396134	190	107	9	59.34	11.77	95.58
chr11	68454242	68454940	699	446	57	383.53	28.46	0.97
chr11	68857849	68858178	330	141	13	54.5	10.23	100
chr11	68887618	68887908	291	121	10	51.01	10.09	100
chr11	69295971	69296429	459	292	18	54.53	6.54	100
chr11	69380612	69380960	349	203	20	93.41	13.07	31.44
chr11	69692279	69692514	236	134	11	60.5	12.73	90.36
chr11	69886207	69886764	558	312	83	753.06	43.45	0
chr11	70596070	70596291	222	84	10	62.09	13.45	84.88
chr11	72042647	72042983	337	171	19	54.8	6.66	100
chr11	72955230	72955469	240	157	10	57.31	11.34	100
chr11	75302483	75302739	257	158	10	56.04	11.77	100
chr11	75832078	75832301	224	146	9	53.1	10.09	100
chr11	75840408	75840668	261	116	12	51.78	8.72	100
chr11	76261542	76262114	573	309	40	164.87	15.45	6.58
chr11	76310613	76311104	492	174	29	79.5	7.21	46.84
chr11	76590186	76590357	172	86	9	55.54	11.15	100
chr11	77607265	77607742	478	257	23	99.99	9.78	25.88
chr11	77780973	77781405	433	265	31	145.47	16.34	9.99
chr11	78005471	78005917	447	232	26	68.33	7.57	65.15
chr11	79083518	79083845	328	153	18	105.05	14.98	23.86
chr11	79096246	79096797	552	177	83	708.54	53.41	0
chr11	79400473	79400951	479	201	124	1325.23	83.9	0
chr11	79466442	79467060	619	231	38	156.08	11.6	7.95
chr11	79513221	79513713	493	223	33	104.28	7.99	24.21
chr11	79616595	79616914	320	126	27	178.38	15.34	5.75
chr11	80704590	80704798	209	85	10	52.48	11.27	100
chr11	84140707	84140923	217	134	10	52.48	9.1	100
chr11	84477046	84477571	526	252	31	90.84	9.81	33.25
chr11	84913346	84913730	385	182	18	101.81	18.49	25.33
chr11	85555685	85556012	328	173	22	136.99	18.33	11.28
chr11	85733123	85733637	515	265	90	677.62	37.03	0
chr11	86573572	86574075	504	235	30	110.09	12.84	20.26
chr11	86785193	86786113	921	608	87	434.58	23.97	0.62
chr11	86823509	86823939	431	231	29	176.62	18.55	5.68
chr11	87239197	87239517	321	163	17	105.62	13.45	23.6
chr11	87340966	87341279	314	127	12	63.42	10.09	81.02
chr11	87942669	87942980	312	159	26	200.46	28.58	3.19
chr11	87962423	87962733	311	153	14	57.03	7.63	100
chr11	88052063	88052409	347	125	15	69.16	9.32	64.83
chr11	88172978	88173258	281	199	15	69.75	9.81	64.29
chr11	88271306	88271673	368	196	13	55.47	13.32	100
chr11	88282241	88282527	287	115	13	64.23	11.99	78.02
chr11	88581305	88581612	308	169	29	213.43	26.48	2.39
chr11	88586521	88586902	382	211	19	103.49	13.65	24.88
chr11	89174742	89175119	378	238	18	98.55	17.35	27.94
chr11	89188635	89188856	222	85	10	60.53	9.72	91.02
chr11	89237094	89237571	478	239	38	251.6	22.92	1.51
chr11	89322837	89323184	348	196	12	58.08	11.65	99.63
chr11	89324780	89325163	384	204	31	183.48	20.71	4.66
chr11	89478088	89478427	340	94	13	67.49	13.45	67.42
chr11	89534631	89535075	445	207	19	99.76	10.09	26.05
chr11	89786840	89787708	869	334	65	425.33	29.96	0.58
chr11	90080521	90080850	330	166	16	67.61	9.81	66.98
chr11	90163713	90164116	404	154	20	90.3	9.68	33.96
chr11	90798083	90798443	361	177	22	144.13	28.58	9.84
chr11	94058971	94059493	523	333	29	92.79	8.79	32.09
chr11	94342470	94342878	409	206	40	147.94	10.89	9.22
chr11	94771186	94771623	438	225	71	579.07	41.4	0
chr11	95010552	95010941	390	195	17	67.79	10.37	66.51
chr11	95498377	95498799	423	186	40	266.32	23.24	1.65
chr11	97219245	97219583	339	123	16	66.01	9.81	72.88
chr11	97238477	97239017	541	342	40	153.49	11.99	8
chr11	97849330	97849676	347	145	15	79.81	14.38	46.67
chr11	98170003	98170362	360	185	27	106.08	10.79	23.05
chr11	98780594	98781098	505	219	55	345.28	31.96	1.23
chr11	98887950	98888527	578	206	24	67.28	8.91	67.61
chr11	98928982	98929736	755	438	69	512.59	53.8	0
chr11	100294021	100294283	263	102	10	51.46	9.22	100
chr11	100626645	100627059	415	234	30	210.67	21.86	2.54
chr11	101078349	101078715	367	241	18	82.85	12.23	41.39
chr11	101270785	101271168	384	144	18	90.38	17.12	33.96
chr11	101599824	101600097	274	78	12	55.81	8.74	100
chr11	102419518	102419895	378	225	35	244.59	25.3	1.44
chr11	102420209	102420545	337	205	13	60.82	11.69	90.14
chr11	102440357	102440707	351	162	15	75.32	10.49	51.39
chr11	102590012	102590410	399	184	19	56.5	8.1	100
chr11	105019855	105020119	265	115	10	54.79	11.77	100
chr11	105101769	105102229	461	248	26	116.57	14.37	17.93
chr11	106400933	106401248	316	180	14	63.97	13.89	78.36
chr11	106828875	106829152	278	84	11	59.86	9.85	92.02
chr11	107039982	107040382	401	178	20	73.89	10.57	54.63
chr11	107196435	107196669	235	83	13	76.38	12.4	50.79
chr11	107229331	107229838	508	315	89	848.51	54.22	0
chr11	107579165	107579487	323	161	18	83.68	10.9	40.48
chr11	107978235	107978683	449	180	39	297.27	36.99	1.59
chr11	108827712	108828329	618	371	267	114.23	4.12	18.91
chr11	109718711	109719093	383	173	46	408.77	45.39	1.09
chr11	110839063	110839357	295	159	25	194.22	29.96	3.89
chr11	111139270	111139512	243	158	9	50.07	11.77	100
chr11	111502376	111502708	333	166	14	76.8	15.13	50.39
chr11	111618017	111618259	243	76	11	66.98	11.77	68.22
chr11	111622882	111623174	293	155	14	84.03	16.81	40.36
chr11	111634307	111634684	378	219	14	69.78	11.77	64.27
chr11	111644521	111644918	398	195	19	108.13	15.13	21.62
chr11	111756957	111757201	245	164	14	94.36	15.13	30.45
chr11	111835303	111835539	237	86	9	50.99	11.77	100
chr11	111860504	111860934	431	160	30	206.04	25.22	2.64
chr11	112524381	112525011	631	253	47	201.47	15.41	2.85
chr11	112937279	112937649	371	189	13	51.52	10.65	100
chr11	113000008	113000636	629	347	59	346.11	21.03	1.23
chr11	113004257	113004971	715	351	60	292.08	15.44	1.55
chr11	113037385	113037817	433	252	23	79.4	10.38	46.79
chr11	113037850	113038170	321	83	17	57.69	8.94	100
chr11	113048095	113048455	361	195	37	286.99	32.16	1.53
chr11	113255690	113256331	642	306	49	213.71	13.7	2.4
chr11	113324165	113324512	348	143	20	107.46	16.94	22.02
chr11	113339649	113340026	378	238	20	87.39	9.81	38.01
chr11	113557166	113557766	601	349	76	535.88	41.06	0
chr11	113601770	113602204	435	286	34	158.38	13.03	7.89
chr11	113607827	113608381	555	219	26	113.48	10.31	19.41
chr11	113708714	113709365	652	348	56	251.91	17.58	1.52
chr11	115772591	115772990	400	182	27	120.29	15.67	16.26
chr11	115920189	115920830	642	470	32	135.17	14.11	11.33
chr11	116344717	116345075	359	192	33	216.65	23.97	2.44
chr11	116346847	116347297	451	217	23	95.1	10.9	30.1
chr11	116698188	116698485	298	76	16	61.88	8.93	85.63
chr11	116922984	116923432	449	181	28	132.1	16.14	11.53
chr11	117101304	117101826	523	259	69	480.87	35.96	0
chr11	118014008	118014492	485	324	29	87.77	9.74	36.68
chr11	118055277	118055790	514	257	41	188.34	18.83	4.03
chr11	118143708	118144107	400	178	16	55.88	8.64	100
chr11	118869318	118869675	358	201	19	67.42	9.44	67.4
chr11	118950587	118950879	293	164	16	71.05	9.22	61.67
chr11	119525345	119525688	344	162	18	90.95	12.89	33.21
chr11	119646138	119646423	286	132	12	56.3	9.22	100
chr11	120059629	120060023	395	173	19	65.63	9.22	73.7
chr12	5294103	5294576	474	246	40	155.56	13.32	7.92
chr12	8412273	8412759	487	244	36	157.24	12.84	7.93
chr12	8980278	8980589	312	86	17	107.59	16.81	21.97
chr12	8985171	8985478	308	226	15	90.04	15.13	34.03
chr12	12349684	12350089	406	206	33	173.41	15.57	5.66
chr12	12827494	12827959	466	278	30	143.33	16.05	10.02
chr12	13194111	13194409	299	142	18	120.26	21.86	16.24
chr12	13211011	13211460	450	214	25	109.03	9.71	20.8
chr12	13234383	13234780	398	249	21	118.6	15.37	17.11
chr12	13282545	13282883	339	162	28	213.32	31.94	2.39
chr12	13454196	13454529	334	200	13	56.73	10.67	100
chr12	13601209	13601488	280	130	16	90.24	11.99	33.92
chr12	15664800	15665089	290	156	18	122.53	16.81	15.49
chr12	15963385	15963807	423	247	33	202.33	16.48	2.87
chr12	25165802	25165956	155	78	9	72.43	15.13	58.23
chr12	25623156	25623373	218	138	10	62.85	13.45	82.4
chr12	25685108	25685443	336	82	15	50.65	6.45	100
chr12	25689867	25690285	419	210	22	93.99	11.99	30.98
chr12	25837247	25837537	291	78	15	73.24	10.79	55.11
chr12	26981075	26981536	462	283	50	335.1	27.69	1.17
chr12	27672278	27672516	239	81	9	50.68	8.41	100
chr12	27773875	27774195	321	238	17	87.24	10.26	38
chr12	27897098	27897405	308	172	12	64.35	11.77	77.74
chr12	28161862	28162374	513	231	62	484.79	33.29	0
chr12	28525328	28525685	358	185	14	72.77	11.77	57.24
chr12	29179066	29179442	377	154	25	158.2	20.97	7.87
chr12	29386062	29386431	370	125	18	95.47	10.35	29.94
chr12	29391469	29391863	395	232	22	106.8	11.99	22.44
chr12	30354327	30354555	229	129	10	60.8	11.77	90.19
chr12	30497679	30498014	336	222	18	50	6.71	100
chr12	30620709	30621094	386	189	20	101.09	15.98	25.74
chr12	32129860	32130110	251	131	18	133.36	23.54	11.5
chr12	32618179	32618684	506	288	43	114.85	10.26	18.37
chr12	33213881	33214168	288	173	13	70.11	10.49	64.15
chr12	33222803	33223246	444	236	26	128.26	13.18	12.66
chr12	33696241	33696676	436	151	20	90.91	13.17	33.23
chr12	34138951	34139413	463	186	83	858.42	70.61	0
chr12	35426634	35427032	399	189	17	55.1	10.52	100
chr12	35500595	35500947	353	182	14	73.55	13.45	54.82
chr12	35774830	35775338	509	317	26	148.69	15.13	9.1
chr12	35795348	35795695	348	191	18	109.11	16.81	20.86
chr12	36854492	36854847	356	173	16	89.78	13.45	34.15
chr12	39354237	39354539	303	145	13	73.48	13.45	54.74
chr12	39439444	39439692	249	120	10	52.48	11.94	100
chr12	40527280	40527683	404	166	16	81.16	13.32	45.61
chr12	40623400	40623771	372	197	33	257.58	26.9	1.58
chr12	41256708	41256943	236	118	9	51.15	10.09	100
chr12	53757032	53757404	373	222	20	122.25	13.45	15.45
chr12	53954999	53955364	366	135	21	133.24	21.86	11.49
chr12	54214073	54214625	553	232	38	238.16	18.21	1.61
chr12	54767889	54768377	489	184	44	314.31	32.23	1.75
chr12	54955631	54955870	240	172	9	50.53	8.41	100
chr12	55753021	55753280	260	183	11	58.76	10.49	97.53
chr12	56413237	56413544	308	128	12	51.4	8.93	100
chr12	57555343	57555593	251	147	10	57	11.77	100
chr12	57654166	57654394	229	85	9	52.27	10.09	100
chr12	57753007	57753283	277	150	13	56.73	11.07	100
chr12	58011147	58011588	442	229	29	165.79	19.98	6.53
chr12	59347881	59348304	424	292	19	94.94	11.77	30.13
chr12	59468909	59469187	279	204	14	86.83	13.45	37.92
chr12	60047564	60047882	319	128	12	58.4	13.83	98.58
chr12	60498820	60499121	302	170	12	65.29	11.77	74.05
chr12	65908610	65908848	239	122	9	50.68	10.09	100
chr12	68042568	68042831	264	183	11	63.23	11.77	81.33
chr12	70129086	70129658	573	253	45	321.26	30.26	1.45
chr12	70350737	70351117	381	138	16	79.23	10.65	46.36
chr12	70393459	70393960	502	288	38	134.46	11.36	11.23
chr12	70420600	70420959	360	119	17	69.29	8.72	64.7
chr12	71670801	71671137	337	84	16	93.3	13.45	31.37
chr12	72457312	72457773	462	86	20	94.23	12.96	31.05
chr12	72488318	72488906	589	366	42	253.23	20.9	1.54
chr12	73242616	73242939	324	240	19	111.29	12.84	19.92
chr12	73352448	73352697	250	77	10	52.48	8.99	100
chr12	73580933	73581345	413	195	17	73.29	9.32	55.04
chr12	73586918	73587173	256	71	12	52.67	7.63	100
chr12	74259484	74259750	267	126	11	52.43	9.59	100
chr12	74335114	74335523	410	219	25	110.53	15.98	20.28
chr12	74693665	74694016	352	134	16	61.88	8.44	85.35
chr12	76226940	76227412	473	230	27	79.07	9.92	46.4
chr12	76779767	76780002	236	162	10	59.55	10.09	93.06
chr12	76916948	76917219	272	77	12	70.38	10.09	62.67
chr12	77377962	77378342	381	153	25	125.74	16.34	13.67
chr12	77717219	77717579	361	185	17	79.14	10.2	46.3
chr12	79029344	79029628	285	177	12	68.1	15.13	65.63
chr12	79852117	79852439	323	208	13	56.73	10.32	100
chr12	80593672	80594150	479	303	20	102.42	15.13	25.16
chr12	80602279	80602585	307	192	14	81.38	15.13	45.47
chr12	80651632	80651990	359	222	15	71.47	12.91	60.85
chr12	80763093	80763493	401	180	18	61.15	6.73	88.16
chr12	80884379	80884772	394	122	28	157.87	17.98	7.85
chr12	80908434	80908760	327	175	16	54.16	9.42	100
chr12	80990074	80990347	274	185	13	56.5	6.54	100
chr12	81952540	81952904	365	246	19	100.54	15.33	25.58
chr12	81974206	81974567	362	165	35	262.62	26.03	1.62
chr12	82059515	82059933	419	149	47	346.97	31.39	1.24
chr12	82587300	82587538	239	154	11	60.5	11.46	90.55
chr12	83012143	83012590	448	202	56	475.1	43.45	0
chr12	84486894	84487155	262	99	10	55.25	10.09	100
chr12	84913071	84913537	467	282	33	202.33	20.99	2.87
chr12	85695384	85695706	323	193	16	51.01	7.19	100
chr12	87608699	87608889	191	108	14	68.68	10.63	65.17
chr12	87786094	87786344	251	168	11	65.5	13.45	73.96
chr12	88064489	88064787	299	217	14	69.48	15.37	64.57
chr12	88764209	88764455	247	122	10	50.07	9.76	100
chr12	88766470	88766756	287	111	15	71.47	11.47	60.85
chr12	88777470	88777831	362	190	16	51.35	9.01	100
chr12	89570214	89570447	234	103	11	68.7	10.09	65.2
chr12	91321474	91321753	280	134	10	52.48	10.07	100
chr12	92284481	92284707	227	107	9	52.6	10.09	100
chr12	92318471	92318777	307	131	13	72.79	16.81	57.07
chr12	92698727	92698983	257	125	13	77.54	15.4	47.93
chr12	93024287	93024569	283	141	14	86.02	13.45	38.42
chr12	93562892	93563142	251	78	13	83.5	15.13	40.95
chr12	94258989	94259352	364	227	17	96.99	15.13	29.81
chr12	97710595	97711009	415	194	20	113.7	15.13	19.47
chr12	97760271	97760627	357	244	19	116.42	15.13	17.92
chr12	99442565	99443143	579	281	114	1214.54	99.19	0
chr12	100101679	100101957	279	175	12	69.14	10.09	64.9
chr12	100683204	100683929	726	380	88	586.39	35.85	0
chr12	101041123	101041340	218	82	9	54.12	11.77	100
chr12	102164870	102165220	351	174	14	63.64	13.94	79.16
chr12	102615935	102616243	309	229	14	65.13	8.83	74.13
chr12	102720583	102720911	329	138	41	284.67	21.97	1.52
chr12	103017862	103018304	443	201	57	402.97	33.06	1.06
chr12	103027950	103028281	332	186	22	73.14	9.28	55.37
chr12	103131382	103131777	396	188	16	56.97	8.72	100
chr12	104936220	104936620	401	281	23	59.48	7.99	95.22
chr12	105298055	105298580	526	187	32	124.71	10.81	14.38
chr12	105302376	105302963	588	286	69	528.68	46.61	0
chr12	106472764	106473114	351	191	25	130.24	18.93	12.4
chr12	107174652	107175003	352	207	36	290.82	31.54	1.54
chr12	107186437	107186831	395	168	29	104.26	11.5	24.18
chr12	107197642	107198186	545	329	89	661.93	38.72	0
chr12	107930248	107930543	296	185	19	95.19	11.56	30.14
chr12	108022612	108022825	214	86	10	52.48	8.98	100
chr12	108206305	108206628	324	85	16	64.04	10.07	78.56
chr12	108703368	108703663	296	169	18	83.13	12.88	41.23
chr12	109070027	109070367	341	204	16	77.82	11.99	47.5
chr12	109880339	109880810	472	296	37	163.43	11.49	6.51
chr12	111860434	111860794	361	171	15	61.53	9.68	87.03
chr12	112399403	112399884	482	295	47	331.44	30.63	1.14
chr12	112999588	112999903	316	125	31	226.23	22.64	2.18
chr12	113108693	113108972	280	116	15	56.45	7.7	100
chr12	113461028	113461310	283	142	17	87.24	13.57	38
chr12	116635312	116635748	437	200	27	174.25	21.86	5.59
chr12	117692350	117692764	415	186	22	61.68	7.82	86.42
chr12	117855029	117855441	413	221	18	75.66	9.9	51.13
chr12	118005896	118006233	338	85	34	178.49	13.4	5.77
chr12	118307445	118307909	465	317	28	177.12	26.9	5.71
chr12	118334371	118334793	423	286	30	208.33	25.22	2.68
chr12	118724959	118725259	301	220	19	129.67	16.81	12.56
chr12	119006368	119006667	300	177	13	74	13.45	54.87
chr12	119519297	119519672	376	263	22	130.51	15.02	12.1
chr12	119890398	119890652	255	189	10	52.48	9.17	100
chr13	3708165	3708470	306	192	20	138.42	21.86	11.49
chr13	3806795	3807053	259	169	10	55.72	10.09	100
chr13	3881219	3881449	231	74	9	51.95	10.09	100
chr13	4230199	4230489	291	112	10	51.01	11.77	100
chr13	4770648	4771017	370	128	21	121.45	16.26	15.97
chr13	8050354	8050687	334	203	12	60.48	10.09	90.4
chr13	9811242	9811556	315	160	21	146.14	23.54	9.65
chr13	13585603	13585861	259	177	11	53.78	10.65	100
chr13	15350824	15351115	292	159	16	102.63	15.13	25.16
chr13	15455711	15455986	276	111	11	52.48	13.23	100
chr13	15708394	15708646	253	134	10	56.68	11.77	100
chr13	16901364	16901579	216	69	11	72.38	15.13	58.38
chr13	20048693	20049237	545	298	29	165.16	17.96	6.63
chr13	20782187	20782442	256	78	10	52.48	9.2	100
chr13	21168221	21168469	249	174	10	57.33	11.77	100
chr13	21786472	21786780	309	85	13	56.73	8.64	100
chr13	23065882	23066113	232	175	9	51.79	10.09	100
chr13	23440365	23440685	321	169	17	105.62	20.17	23.6
chr13	23454231	23454461	231	86	10	60.43	13.45	90.37
chr13	23538342	23538597	256	199	11	59.45	10.49	95.13
chr13	23753805	23754088	284	120	11	59.96	13.45	91.66
chr13	23896964	23897221	258	82	11	64.26	13.45	77.89
chr13	24275743	24275976	234	122	13	77.54	12.62	47.91
chr13	25090673	25090937	265	182	11	60.5	9.53	90.55
chr13	25194044	25194539	496	271	35	239.1	26.9	1.61
chr13	25746103	25746456	354	146	70	757.12	53.8	0
chr13	25836632	25836839	208	112	9	55.89	11.77	100
chr13	28416485	28416969	485	241	33	221.67	21.86	2.11
chr13	28639753	28640140	388	183	34	250.42	27.66	1.49
chr13	28697748	28698468	721	490	76	619.3	47.07	0
chr13	28846446	28846932	487	231	26	99.17	8.76	26.57
chr13	28852085	28852520	436	177	33	202.33	19.6	2.87
chr13	29424476	29424806	331	153	16	94.46	13.45	30.31
chr13	29767916	29768378	463	262	21	79.44	10.79	46.87
chr13	29775189	29775577	389	234	23	147.04	20.17	9.33
chr13	29871978	29872240	263	189	11	63.4	11.77	81.01
chr13	31578306	31578607	302	200	15	63.97	13.27	78.45
chr13	31718261	31718719	459	263	30	170.44	19.98	5.94
chr13	31720761	31721052	292	83	12	50.12	7.05	100
chr13	31727402	31727725	324	236	16	95.85	15.13	29.9
chr13	31772839	31773302	464	183	66	385.52	22.94	0.98
chr13	31783195	31783599	405	247	44	295.1	23.97	1.57
chr13	31978285	31978948	664	136	34	150.52	14.59	8.58
chr13	32044331	32044819	489	250	73	701.64	72.29	0
chr13	32047641	32047894	254	115	10	52.48	7.61	100
chr13	32055359	32056344	986	798	93	698.87	40.35	0
chr13	32187270	32187805	536	217	53	366.43	33.4	1.35
chr13	32500155	32500569	415	192	28	190.02	23.54	4.08
chr13	32526131	32526515	385	189	17	93.2	20.17	31.41
chr13	32712618	32713226	609	327	51	322.21	24.75	1.45
chr13	32804823	32805143	321	237	15	87.52	15.13	37.06
chr13	34814144	34814637	494	245	30	181.79	23.65	4.56
chr13	35683934	35684159	226	132	10	52.48	8.13	100
chr13	35813067	35813355	289	120	15	58.77	6.45	97.53
chr13	36984425	36984673	249	85	10	57.33	11.77	100
chr13	37006862	37007136	275	84	12	69.84	11.77	64.31
chr13	37463610	37463821	212	144	9	54.27	11.49	100
chr13	37675401	37675700	300	86	15	61.13	10.99	89.29
chr13	37692241	37692442	202	132	9	54.58	11.04	100
chr13	39270631	39270868	238	86	10	59.2	10.09	95.94
chr13	40282608	40282989	382	197	17	84.38	13.15	39.05
chr13	40934933	40935181	249	78	10	52.48	8.95	100
chr13	41341985	41342380	396	228	47	346.97	30.85	1.24
chr13	41370277	41370500	224	118	10	54	11.15	100
chr13	42369624	42370054	431	192	25	98.57	10.14	27.98
chr13	42400850	42401211	362	129	18	75.66	9.76	51.43
chr13	43829421	43829965	545	312	43	272.16	25.88	1.41
chr13	43986686	43987075	390	192	21	127.01	19.98	13
chr13	44193479	44193973	495	272	49	330.79	28.13	1.13
chr13	44243164	44243483	320	171	18	71.05	9.84	61.65
chr13	44410782	44411387	606	239	40	249.72	25.22	1.49
chr13	44582056	44582292	237	144	10	59.37	11.77	95.44
chr13	45250032	45250409	378	176	19	74.06	7.99	54.67
chr13	45700997	45701229	233	112	15	71.47	8.38	60.93
chr13	45789025	45789578	554	391	26	131.48	15.13	12.1
chr13	46986370	46986607	238	111	10	52.02	9.87	100
chr13	47147365	47147792	428	229	35	260.19	36.99	1.61
chr13	48239789	48240011	223	100	11	51.58	7.63	100
chr13	49028149	49028541	393	220	15	70.97	12.45	61.57
chr13	49190746	49191111	366	213	17	63.9	9.14	78.49
chr13	51220969	51221195	227	104	10	60.75	11.65	90.42
chr13	51271613	51272138	526	216	49	279.57	25.97	1.48
chr13	51773727	51774239	513	200	58	423.78	32.46	0.57
chr13	52718521	52718867	347	140	20	96.68	15.83	29.89
chr13	53144215	53144630	416	248	26	89.62	9.74	34.57
chr13	53206207	53206626	420	148	40	147.94	12.3	9.24
chr13	53234638	53234987	350	159	14	65.7	14.44	73.51
chr13	53317181	53317546	366	86	27	193.78	23.54	4.05
chr13	53465798	53466067	270	117	17	111.4	15.37	19.89
chr13	54125499	54125810	312	189	31	222.71	32.05	2.13
chr13	54730702	54731065	364	79	19	55.04	5.05	100
chr13	55760189	55760369	181	97	9	50.73	10.2	100
chr13	56075626	56076038	413	225	21	80.55	8.91	46.33
chr13	56206607	56207026	420	240	20	100.82	13	25.63
chr13	56591581	56592142	562	334	71	386.04	21.98	0.98
chr13	56709988	56710294	307	207	13	58.13	11.35	99.6
chr13	59309947	59310159	213	74	10	52.48	8.93	100
chr13	60060383	60060912	530	282	39	176.81	16.34	5.69
chr13	60122613	60123087	475	216	24	137.55	15.13	11.36
chr13	60277167	60277373	207	119	10	57.21	11.15	100
chr13	60346956	60347379	424	235	25	55.77	5.45	100
chr13	60684635	60684943	309	213	15	82.13	13.32	42.79
chr13	62875149	62875749	601	361	76	523.64	42.19	0
chr13	62927255	62927721	467	306	21	67.07	8.4	68.12
chr13	62953188	62953680	493	321	19	62.25	9.32	84.4
chr13	63003266	63003894	629	286	44	293.95	25.22	1.56
chr13	63082030	63082345	316	213	15	88.48	11.77	35.96
chr13	63149342	63149887	546	270	81	773.7	75.66	0
chr13	63154843	63155158	316	120	17	106.71	13.45	22.39
chr13	63180629	63181202	574	263	125	1104.94	63.99	0
chr13	63253873	63254256	384	202	17	84.85	14.8	38.9
chr13	63333535	63333854	320	228	18	95.29	14.03	30.03
chr13	63652654	63652984	331	168	13	51.94	8.39	100
chr13	63928174	63928445	272	193	11	61.89	10.09	85.76
chr13	63994690	63995062	373	183	14	59.54	14.19	93.03
chr13	69419724	69420071	348	170	18	95.47	13.9	29.94
chr13	69492395	69492671	277	196	11	61.07	13.45	89.48
chr13	72200402	72200844	443	232	21	67.07	7.96	68.12
chr13	73796704	73797097	394	255	19	98.4	13.15	27.95
chr13	73912865	73913348	484	224	24	100.21	11.41	25.93
chr13	76184294	76184658	365	169	74	806.78	72.29	0
chr13	76193126	76193427	302	153	12	65.29	11.77	74.05
chr13	76410024	76410341	318	185	12	62.81	13.45	82.42
chr13	77223858	77224063	206	97	9	56.25	10.09	100
chr13	77265774	77266046	273	111	13	79	15.13	46.33
chr13	77349462	77349714	253	77	10	52	10.49	100
chr13	79148852	79149217	366	235	19	114.51	18.49	18.29
chr13	81700173	81700440	268	74	16	108.3	15.13	21.57
chr13	82967384	82967636	253	137	11	60.5	9.1	90.55
chr13	83620759	83620957	199	83	9	57.57	11.77	100
chr13	83689977	83690302	326	139	16	95.45	15.13	29.98
chr13	84043307	84043584	278	145	10	52.85	11.77	100
chr13	84081525	84081953	429	180	18	94.12	10.09	30.98
chr13	84082535	84082936	402	262	21	125.3	15.13	13.98
chr13	84215028	84215376	349	154	17	99.87	18.49	25.91
chr13	84345981	84346313	333	95	23	113.73	10.98	19.55
chr13	86378545	86378872	328	141	17	104.13	18.49	24.29
chr13	90143407	90143807	401	200	15	74.28	13.45	53.21
chr13	90253487	90253769	283	146	23	177.19	26.9	5.72
chr13	90423478	90423842	365	200	32	248.84	33.62	1.47
chr13	90869039	90869601	563	325	62	520.64	48.76	0
chr13	90895155	90895726	572	303	75	679.4	55.48	0
chr13	91147081	91147533	453	264	21	106.78	11.77	22.42
chr13	91153933	91154234	302	200	15	82.31	11.77	42.36
chr13	91236560	91236810	251	115	11	65.5	13.45	73.96
chr13	91256427	91256648	222	138	13	77.54	11.97	47.93
chr13	91513412	91513652	241	158	10	52.48	10.11	100
chr13	91845036	91845556	521	296	26	92.42	10.41	32.01
chr13	91848428	91848781	354	167	15	72.68	14.44	57.69
chr13	93967336	93967655	320	178	13	62.82	10.11	82.45
chr13	94173628	94173824	197	122	9	52.66	10.23	100
chr13	94455205	94455430	226	85	9	52.76	10.09	100
chr13	94806526	94806970	445	191	20	58.65	10.27	97.92
chr13	95794098	95794337	240	163	9	50.53	10.09	100
chr13	96375432	96375656	225	127	14	85.8	14.65	38.42
chr13	96433256	96433642	387	178	27	150.89	11.99	8.48
chr13	98291205	98291383	179	100	55	129.15	6.44	12.59
chr13	98864246	98864578	333	197	15	55.35	8.98	100
chr13	100193523	100193869	347	211	18	109.32	16.81	20.46
chr13	100548051	100548320	270	192	13	79.59	11.77	46.86
chr13	100915951	100916373	423	214	20	103.12	16.48	24.88
chr13	101215877	101216095	219	142	9	53.94	10.09	100
chr13	101792835	101793173	339	216	23	159.02	26.63	7.85
chr13	102089275	102089954	680	350	57	227.78	14.82	2.2
chr13	102264094	102264494	401	205	21	125.51	20.17	13.9
chr13	102335541	102335756	216	66	9	54.46	10.09	100
chr13	102528276	102528508	233	160	9	50.24	9.72	100
chr13	102570922	102571362	441	122	25	154.02	15.13	7.92
chr13	103232417	103232731	315	167	21	146.14	21.86	9.65
chr13	104435644	104435947	304	169	12	64.97	10.09	74.31
chr13	104573307	104573643	337	146	14	76.13	16.81	51.13
chr13	104592425	104592681	257	182	13	77.42	16.9	48.13
chr13	105337296	105337652	357	139	23	145.13	20.17	9.95
chr13	105407275	105407532	258	179	13	56.73	8.25	100
chr13	105698079	105698521	443	241	23	82.72	9.22	41.85
chr13	109074567	109074848	282	85	14	80.37	16.69	46.41
chr13	109415201	109415449	249	165	10	52.48	7.46	100
chr13	109941226	109941620	395	160	16	83.19	13.45	41.09
chr13	110364212	110364508	297	156	14	83.26	13.45	41.11
chr13	110561278	110561519	242	85	9	50.22	13.45	100
chr13	111020925	111021288	364	202	17	68.59	11.99	64.67
chr13	111630226	111630495	270	188	11	62.22	10.09	84.53
chr13	111822843	111823134	292	86	15	93.3	13.45	31.33
chr13	111973944	111974150	207	123	9	56.07	8.41	100
chr13	112029250	112029508	259	183	10	55.72	10.09	100
chr13	112388302	112388629	328	131	17	75.19	11.99	51.53
chr13	112412862	112413178	317	235	16	82.37	14.65	42.22
chr13	112811744	112812059	316	180	12	63.12	11.77	81.57
chr13	112997843	112998045	203	72	9	56.81	13.45	100
chr13	114538823	114539234	412	222	22	129.09	19.44	12.57
chr13	114636085	114636383	299	174	11	57.69	10.09	100
chr13	114708077	114708645	569	329	44	217.13	14.61	2.46
chr13	114715166	114715574	409	229	51	458.75	43.71	0.68
chr13	114959605	114959912	308	200	11	55.35	8.21	100
chr13	114997266	114997505	240	81	11	67.54	13.45	67.23
chr13	115104553	115104904	352	110	19	82.88	9.49	41.43
chr13	115132005	115132371	367	194	18	61.15	7.92	88.16
chr13	115959709	115959991	283	86	13	59.63	8.39	92.88
chr13	116117777	116118015	239	76	9	50.68	8.41	100
chr13	116286907	116287279	373	116	36	291.73	42.03	1.55
chr13	117001420	117001656	237	80	9	50.99	11.77	100
chr13	117628907	117629234	328	185	13	69.35	13.45	64.45
chr13	118502737	118503001	265	138	10	54.79	10.09	100
chr13	119386352	119386595	244	81	10	58.17	10.09	99.36
chr14	6681084	6681697	614	209	38	143.29	11.04	10
chr14	6688634	6689078	445	190	42	304.59	32.82	1.69
chr14	6692480	6692741	262	180	11	58.98	12.14	96.7
chr14	7051957	7052319	363	200	19	76.87	9.99	50.34
chr14	7098807	7099224	418	232	19	85.69	11.72	38.36
chr14	7211556	7211863	308	140	11	56.38	13.45	100
chr14	7269679	7269941	263	111	11	63.4	10.09	81.01
chr14	10483110	10483342	233	74	9	50.24	8.1	100
chr14	10668587	10668885	299	148	11	57.69	10.09	100
chr14	10744215	10744764	550	222	57	365.58	27.24	1.34
chr14	11016709	11017143	435	218	36	268.81	33.62	1.67
chr14	15085568	15086011	444	284	32	223.03	21.86	2.13
chr14	15122221	15122489	269	142	11	57.26	11.99	100
chr14	15391262	15391573	312	189	16	90.85	16.48	33.29
chr14	15615819	15616103	285	177	14	85.61	16.81	38.43
chr14	16520188	16520563	376	191	16	79.23	15.02	46.36
chr14	17294050	17294613	564	257	40	223.91	18.73	2.14
chr14	18710930	18711390	461	264	51	366.4	30.57	1.35
chr14	18934883	18935251	369	199	15	62.61	10.09	83.33
chr14	19024287	19024650	364	153	17	68.59	9.81	64.67
chr14	19384392	19384738	347	160	16	57.9	10.9	100
chr14	19983121	19983451	331	174	21	141.86	23.54	10.54
chr14	20250953	20251350	398	238	20	73.89	10.49	54.63
chr14	20264476	20265053	578	243	39	190.84	18.52	4.11
chr14	20397499	20397728	230	111	9	51.22	9.85	100
chr14	21230397	21230827	431	168	19	67.42	7.23	67.52
chr14	21649216	21649461	246	179	10	53.13	8.99	100
chr14	23065436	23065726	291	83	12	67.09	10.09	68.17
chr14	23675206	23675760	555	211	29	145.24	15.33	9.96
chr14	23759548	23760314	767	417	64	303.62	22.98	1.67
chr14	23832243	23832596	354	107	17	86.26	13.94	38.26
chr14	24040118	24040478	361	182	19	86.04	9.05	38.48
chr14	24043944	24044225	282	135	13	61.86	7.49	86.04
chr14	24204867	24205239	373	178	25	92.42	8.94	32.03
chr14	24211508	24211970	463	123	19	55.64	6.09	100
chr14	25212257	25212637	381	242	25	158.73	21.31	7.91
chr14	26174216	26174454	239	85	9	50.68	8.41	100
chr14	26194018	26194579	562	271	53	363.96	29.3	1.32
chr14	26843512	26843809	298	213	12	60.42	8.99	90.31
chr14	27492122	27492443	322	140	17	105.41	18.49	23.71
chr14	27799658	27799905	248	176	11	57.66	9.76	100
chr14	28408951	28409193	243	163	10	52.48	10.19	100
chr14	28840825	28841224	400	275	27	146.35	13.05	9.59
chr14	30491483	30491839	357	219	16	68.61	9.59	64.75
chr14	31843992	31844451	460	195	28	130.84	10.9	12.2
chr14	32653509	32653852	344	81	19	101.57	11.99	25.28
chr14	32750011	32750211	201	112	10	52.28	9.59	100
chr14	33351839	33352182	344	176	14	51.86	9.81	100
chr14	34946811	34947041	231	165	10	60.43	10.09	90.37
chr14	35830281	35830743	463	307	37	208.74	21.09	2.69
chr14	37848479	37848715	237	163	9	50.99	10.09	100
chr14	39290955	39291332	378	173	16	85.97	15.13	38.4
chr14	39332914	39333135	222	138	9	53.43	13.45	100
chr14	43760398	43760628	231	114	10	60.43	11.77	90.37
chr14	44408369	44408691	323	216	16	88.63	17.98	35.6
chr14	44486811	44487380	570	330	38	243.49	24.29	1.68
chr14	44510240	44510434	195	83	14	73.85	11.99	54.53
chr14	45581469	45581711	243	99	12	73.43	11.19	54.85
chr14	45692223	45692445	223	142	10	52.34	10.65	100
chr14	45974014	45974366	353	197	16	75.69	11.99	51.53
chr14	46263698	46263959	262	80	13	79.2	11.34	46.31
chr14	46812317	46812542	226	109	11	60.5	10.83	90.55
chr14	47766474	47766914	441	107	18	84.14	11.77	39.07
chr14	50011367	50011728	362	222	17	55.1	9.54	100
chr14	50780319	50780551	233	67	9	51.63	10.09	100
chr14	50906105	50906507	403	210	18	68.87	9.81	65.29
chr14	51077112	51077395	284	158	11	59.96	11.77	91.66
chr14	51201171	51201491	321	85	16	64.09	6.99	78.36
chr14	53585256	53585555	300	135	17	53.94	7.76	100
chr14	53890223	53890517	295	80	15	62.06	8.99	85.08
chr14	54233530	54233990	461	266	28	140.77	17.98	10.75
chr14	54807027	54807416	390	156	22	115.9	11.85	17.83
chr14	55235765	55236184	420	319	23	130.68	13.45	12.18
chr14	56463767	56464151	385	213	20	101.29	13.32	25.7
chr14	56656026	56656365	340	223	17	74.66	8.96	52.37
chr14	57610773	57611117	345	130	14	65.52	16.42	73.9
chr14	58458583	58458787	205	124	9	56.44	13.45	100
chr14	58514007	58514409	403	249	31	183.48	20.53	4.65
chr14	58593860	58594183	324	202	16	77	8.74	49.23
chr14	59397415	59397728	314	86	19	82.88	11.29	41.43
chr14	59541240	59541602	363	178	28	178.76	26.63	5.33
chr14	60828541	60828990	450	226	30	189.87	19.98	4.08
chr14	60988776	60989191	416	244	19	73.45	11.99	54.87
chr14	61146860	61147241	382	207	17	93.72	15.13	31.01
chr14	61446647	61446986	340	181	24	101.65	12.22	25.36
chr14	62267688	62268084	397	188	18	83.3	13.32	41.1
chr14	64080825	64081241	417	247	20	61.18	7.5	88.22
chr14	64566306	64566563	258	181	23	186.12	20.17	4.28
chr14	64856767	64857202	436	213	23	125.98	14.98	13.51
chr14	65332252	65332802	551	366	41	275.03	30.26	1.45
chr14	65770955	65771223	269	181	12	65.92	13.65	73.06
chr14	66089975	66090622	648	336	63	409.8	32.36	1.09
chr14	66386011	66386396	386	200	18	93.43	14.98	31.48
chr14	66565874	66566287	414	232	20	107.8	12.45	21.91
chr14	70685679	70685942	264	158	11	58.09	8.99	99.63
chr14	71998900	71999129	230	86	10	52.48	12.4	100
chr14	72237100	72237554	455	247	36	258.67	27.91	1.59
chr14	72800610	72800953	344	164	14	74.98	13.45	51.74
chr14	73586101	73586495	395	101	25	130.24	16.57	12.41
chr14	73633828	73634147	320	133	13	70.63	16.81	62.42
chr14	74502110	74502550	441	224	67	521.51	34.88	0
chr14	75223328	75223648	321	161	25	158.73	24.37	7.91
chr14	75238692	75238885	194	75	11	50.4	8.3	100
chr14	75533033	75533568	536	343	48	367.06	45.39	1.37
chr14	75609655	75610056	402	203	24	149.97	22.67	8.89
chr14	75635773	75635986	214	84	9	54.81	11.77	100
chr14	75916435	75916681	247	70	11	60.5	8.88	90.55
chr14	77841142	77841532	391	145	23	131.43	17.12	12.07
chr14	77869180	77869622	443	274	30	151.18	16.34	8.25
chr14	77937616	77938001	386	266	18	69.35	6.31	64.48
chr14	78215769	78216040	272	191	14	59.49	10.99	95.22
chr14	78412096	78412566	471	277	25	147.44	15.13	9.32
chr14	78437760	78438287	528	329	25	50.57	5.06	100
chr14	78689369	78689788	420	231	16	79.36	16.81	46.8
chr14	78704429	78704661	233	106	9	51.63	10.09	100
chr14	79002427	79002743	317	127	12	57.51	8.99	100
chr14	83296970	83297328	359	155	14	72.62	16.81	57.69
chr14	85580718	85581107	390	288	37	296.61	33.62	1.58
chr14	85709769	85710173	405	136	37	290.81	30.26	1.54
chr14	92773795	92774253	459	244	23	131.78	15.13	12.06
chr14	93813632	93813883	252	170	11	60.5	13.59	90.55
chr14	97148610	97149015	406	216	18	98.02	15.13	28.55
chr14	97528525	97528780	256	144	11	60.5	10.74	90.55
chr14	97872652	97873005	354	126	16	90.14	13.45	34
chr14	99244550	99244921	372	170	28	202.56	25.22	2.91
chr14	99950009	99950230	222	131	11	71.12	11.77	61.46
chr14	101183118	101183546	429	292	26	85.08	8.08	38.49
chr14	102663538	102663891	354	219	19	117.07	23.54	17.86
chr14	103183998	103184417	420	227	21	67.07	10.07	68.12
chr14	104473902	104474557	656	304	67	476.13	42.61	0
chr14	104474657	104474990	334	198	13	56.73	8.01	100
chr14	104782856	104783096	241	145	18	125	18.77	14.22
chr14	105137359	105137689	331	157	17	74.61	14.16	52.34
chr14	109448289	109448602	314	137	14	71.61	13.45	61
chr14	110282732	110283028	297	123	13	74.53	10.09	52.34
chr14	113737374	113737655	282	209	14	86.22	16.81	38.29
chr14	115824535	115824825	291	111	16	102.86	15.13	24.88
chr14	115847832	115848250	419	246	36	231.54	21.34	2.23
chr14	116377321	116377597	277	196	12	69.49	15.13	64.63
chr14	116962885	116963171	287	101	23	175.84	26.9	5.63
chr14	117232955	117233144	190	122	9	54.95	10.49	100
chr14	117572437	117572698	262	80	11	58.43	10.49	98.61
chr14	118487568	118487789	222	146	9	53.43	8.41	100
chr14	119282211	119282672	462	264	41	287.53	31.39	1.53
chr14	119294310	119294583	274	143	11	60.5	8.21	90.55
chr14	119409582	119409951	370	233	41	348.84	32.84	1.27
chr14	119429134	119429614	481	214	40	236.41	20.75	1.59
chr14	119518461	119518773	313	79	14	78.94	11.49	46.22
chr14	119523469	119523958	490	241	103	1046.71	69.68	0
chr14	120157674	120157994	321	119	13	70.47	15.13	62.55
chr14	120261469	120261747	279	129	17	103.97	19.98	24.47
chr14	120264668	120265042	375	220	30	148.22	15.28	9.05
chr14	120285312	120285522	211	91	9	54.45	9.85	100
chr14	120303798	120304100	303	113	13	56.24	8.39	100
chr14	120334027	120334754	728	381	119	1085.74	52.17	0
chr14	120340595	120340934	340	174	16	77.32	11.85	48.27
chr14	120832504	120832881	378	207	17	68.66	9.06	64.9
chr14	120857829	120858349	521	229	41	192.58	18.73	4.01
chr14	121362605	121363181	577	137	24	103.4	11.77	24.86
chr14	121382314	121382816	503	311	26	136.88	16.28	11.27
chr14	121734978	121735395	418	180	22	121.03	13.48	16.14
chr14	121850006	121850457	452	261	31	200.23	28.58	3.18
chr14	122011340	122011734	395	236	20	114.66	12.96	18.34
chr15	4763291	4763735	445	215	32	179.38	21.57	5.06
chr15	5095925	5096172	248	95	10	52.48	8.92	100
chr15	6317665	6318004	340	145	23	139.74	13.58	11.1
chr15	7145294	7145535	242	160	11	67.16	10.09	67.93
chr15	7268236	7268505	270	80	11	60.5	9.71	90.36
chr15	7558479	7558716	238	100	9	50.84	8.41	100
chr15	8591618	8591857	240	77	12	74.72	16.2	52.18
chr15	8606881	8607360	480	212	34	163.62	13.98	6.52
chr15	8659700	8660100	401	165	22	134.77	21.86	11.26
chr15	10834999	10835360	362	230	18	97.98	11.99	28.98
chr15	11124438	11125028	591	379	61	484.38	38.67	0
chr15	11644334	11644997	664	182	31	154.53	15.13	7.95
chr15	12138787	12139360	574	236	91	689	42.26	0
chr15	12192557	12192879	323	137	12	55.49	10.23	100
chr15	12211109	12211906	798	169	38	143.29	9.56	10.01
chr15	13337940	13338216	277	182	22	168.21	21.86	5.98
chr15	18977857	18978112	256	179	10	56.2	10.09	100
chr15	20711648	20711949	302	189	12	65.29	13.45	74.05
chr15	25356910	25357203	294	216	14	51.36	7.38	100
chr15	25530242	25530553	312	73	17	107.59	18.49	21.97
chr15	25586984	25587718	735	513	61	364.08	25.68	1.33
chr15	25598286	25598821	536	342	50	342.32	26.63	1.22
chr15	25732424	25732794	371	178	18	83.52	12.48	40.92
chr15	26678026	26678303	278	167	10	52.85	8.41	100
chr15	27724571	27724907	337	207	15	59.51	8.72	95.15
chr15	27742227	27742746	520	317	26	95.89	12.96	29.98
chr15	31193597	31193961	365	133	23	105.78	10.99	23.61
chr15	31195162	31195431	270	157	16	69.63	8.3	64.42
chr15	32024583	32024838	256	74	10	52.48	7.67	100
chr15	32025174	32025364	191	115	10	68.44	15.13	65.15
chr15	32481655	32481881	227	91	9	52.6	10.09	100
chr15	32507254	32507552	299	203	26	149.84	18.98	8.97
chr15	34156957	34157511	555	341	37	243.14	21.86	1.67
chr15	36565485	36565790	306	132	15	70.33	10.79	62.72
chr15	36648886	36649143	258	111	11	64.26	10.09	77.89
chr15	36655147	36655339	193	109	10	52.48	10.41	100
chr15	37262360	37262869	510	230	35	229.87	30.77	2.21
chr15	37376019	37376454	436	289	29	164.84	15.63	6.57
chr15	38276973	38277560	588	302	80	701.17	62.2	0
chr15	38780088	38780492	405	191	19	55.49	10.52	100
chr15	38848249	38848646	398	265	20	98.72	10.65	27.35
chr15	39944974	39945334	361	203	16	61.88	6.49	85.35
chr15	40560163	40560568	406	84	22	133.67	15.13	11.25
chr15	50230507	50230801	295	124	11	53.25	8.99	100
chr15	50496007	50496264	258	70	12	72.98	11.77	56.74
chr15	50869094	50869410	317	212	14	79.56	13.45	46.81
chr15	51332638	51333046	409	249	22	133.02	20.17	11.48
chr15	51334822	51335180	359	249	50	424.6	34.62	0.58
chr15	53275413	53275905	493	269	26	99.17	9.85	26.57
chr15	54443082	54443396	315	164	11	55.4	10.09	100
chr15	54640860	54641209	350	170	11	50.86	13.45	100
chr15	54749138	54749356	219	85	10	62.66	11.77	83.28
chr15	55287315	55287695	381	176	32	192.84	18.27	4.03
chr15	55322753	55322987	235	104	10	58.18	8.1	99.12
chr15	55670518	55670773	256	86	12	57.07	11.99	100
chr15	55782913	55783101	189	83	9	59.54	13.45	93.07
chr15	55941586	55941921	336	181	14	68.57	11.69	64.81
chr15	55996405	55996732	328	166	20	61.18	8.52	88.22
chr15	56250693	56251100	408	211	17	89.3	18.49	35.32
chr15	56572202	56572477	276	148	11	53.14	11.77	100
chr15	56992395	56992874	480	209	28	173.55	20.17	5.69
chr15	57796023	57796502	480	243	36	174.47	17.26	5.6
chr15	58833532	58833801	270	78	13	51.39	7.73	100
chr15	58907828	58908222	395	234	22	105.74	15.39	23.65
chr15	58953097	58953518	422	188	23	128.93	26.97	12.55
chr15	59278079	59278346	268	83	13	67.74	13.32	66.69
chr15	59378550	59378974	425	220	23	94.44	11.21	30.27
chr15	59460214	59460547	334	149	14	73.07	12.62	56.68
chr15	59464539	59465108	570	308	41	154.84	12.9	7.98
chr15	60138629	60138808	180	81	9	57	11.99	100
chr15	60683076	60683538	463	176	25	114.37	11.75	18.85
chr15	63048486	63048772	287	113	10	51.57	11.77	100
chr15	63189966	63190293	328	159	36	273.73	26.21	1.42
chr15	63504818	63505075	258	76	11	63.19	11.49	81.18
chr15	63505151	63505509	359	126	24	147.33	18.68	9.24
chr15	63947346	63947687	342	183	20	102.3	13.18	25.21
chr15	63948100	63948543	444	82	18	68.66	9.31	64.9
chr15	64125132	64125361	230	97	10	57.43	10.9	100
chr15	64210305	64210609	305	121	14	68.77	13.32	65.22
chr15	69172523	69172743	221	137	10	62.28	13.45	84.35
chr15	69310942	69311315	374	212	24	160.63	20.17	7.31
chr15	70430474	70430780	307	146	26	168.48	18.4	5.86
chr15	72600319	72600734	416	207	19	101	11.19	25.7
chr15	72848557	72848972	416	245	28	123.86	14.75	14.7
chr15	73050047	73050310	264	128	13	63.13	8.39	81.55
chr15	74363079	74363534	456	259	22	68.46	8.56	65.13
chr15	75983072	75983535	464	289	26	123.89	13.18	14.73
chr15	76289387	76289843	457	309	25	67.87	6.16	66.42
chr15	76944513	76944814	302	222	18	119.52	20.17	16.86
chr15	77081919	77082231	313	181	37	329.13	39.95	1.12
chr15	77631058	77631342	285	165	23	97.11	9.17	29.79
chr15	78695667	78695978	312	165	13	60.02	9.32	91.6
chr15	78979039	78979388	350	271	18	72.22	9.99	58.73
chr15	79028853	79029420	568	216	45	242.01	23.54	1.66
chr15	79040114	79040402	289	179	18	85.35	10.99	38.35
chr15	79910840	79911056	217	144	9	54.29	10.09	100
chr15	80625690	80626012	323	148	14	78.51	13.45	46.87
chr15	80860134	80860575	442	230	28	132.1	16.95	11.57
chr15	81524368	81524910	543	251	38	217.85	22.13	2.27
chr15	81812582	81812815	234	149	19	135.2	18.23	11.37
chr15	84525133	84525457	325	151	16	50.67	7.99	100
chr15	84657205	84657590	386	176	17	55.1	9.25	100
chr15	86059365	86059719	355	198	21	97.92	10.64	28.73
chr15	87542939	87543836	898	290	150	889.12	33.55	0
chr15	88667046	88667381	336	215	18	75.12	10.99	51.55
chr15	89452176	89452468	293	178	21	130.47	14.33	12.17
chr15	90077474	90077665	192	86	9	58.94	11.77	96.74
chr15	90856185	90856511	327	199	18	113.66	15.13	19.44
chr15	90864856	90865072	217	82	9	54.29	11.77	100
chr15	91470906	91471224	319	97	14	60.7	10.79	90.39
chr15	91965225	91965580	356	142	25	175.78	21.86	5.62
chr15	92542165	92542451	287	108	11	59.5	13.45	95.19
chr15	93080054	93080457	404	199	28	113.14	14.53	19.44
chr15	93346747	93347208	462	213	32	162.89	15.25	6.62
chr15	93365437	93365748	312	126	24	154.49	17.12	7.94
chr15	93621197	93621455	259	130	12	67.15	10.49	67.87
chr15	94258913	94259232	320	168	16	69.46	8.72	64.56
chr15	95250474	95250741	268	116	10	53.93	9.99	100
chr15	95256172	95256600	429	231	18	94.12	11.77	30.98
chr15	96098647	96098992	346	219	14	64.4	12.54	77.48
chr15	96938944	96939324	381	269	29	140.09	15.53	11.17
chr15	97732305	97732676	372	176	24	130.57	14.68	12.17
chr15	97855507	97855877	371	194	20	101.62	14.18	25.29
chr15	97861301	97861831	531	308	39	176.72	15.46	5.69
chr15	99248543	99248913	371	146	44	256.14	18.38	1.57
chr15	99374640	99375244	605	273	44	217.13	17.61	2.46
chr15	100741556	100741942	387	174	18	75.66	11.6	51.13
chr15	101105484	101105937	454	151	20	73.97	8.72	54.9
chr15	101136909	101137490	582	344	57	425.85	43.45	0.59
chr15	101926287	101926683	397	182	22	101.49	13.57	25.26
chr15	101933852	101934275	424	109	38	173.39	10.49	5.65
chr15	102083555	102084027	473	210	79	605.23	40.63	0
chr15	102183994	102184466	473	178	37	150.71	12.73	8.47
chr15	102484780	102485145	366	232	27	186.69	18.92	4.31
chr15	102550018	102550430	413	221	28	132.1	13.86	11.53
chr15	103078306	103078929	624	301	105	701.76	34.46	0
chr16	3173195	3173686	492	222	24	121.9	14.74	15.79
chr16	3823653	3824071	419	174	18	59.95	7.63	91.76
chr16	4278112	4278587	476	284	30	193.96	25.22	4.05
chr16	4520714	4521203	490	238	34	156.78	14.5	7.91
chr16	4566989	4567502	514	278	36	150.09	17.12	8.91
chr16	5215420	5215767	348	208	13	56.73	12.51	100
chr16	6877046	6877583	538	279	35	226.2	19.98	2.17
chr16	7262920	7263639	720	453	45	273.23	17.82	1.42
chr16	8439003	8439475	473	225	26	128.12	16.58	12.65
chr16	10926113	10926610	498	249	35	198.4	22.71	3.48
chr16	11078289	11078736	448	229	25	129.47	14.65	12.63
chr16	11112169	11112497	329	200	15	55.35	7.89	100
chr16	13984048	13984536	489	206	31	171.82	18.64	5.87
chr16	14807420	14807926	507	288	32	176.24	18.64	5.65
chr16	14819996	14820284	289	85	14	84.82	13.45	38.88
chr16	14966586	14966884	299	201	17	87.46	14.38	37.13
chr16	15344715	15345056	342	169	14	75.31	13.45	51.37
chr16	16473628	16474208	581	300	86	751.52	54.31	0
chr16	16480533	16480788	256	83	12	73.37	15.13	54.91
chr16	18294037	18294507	471	311	24	84.11	8.3	39.1
chr16	18398401	18398723	323	152	13	64.21	13.48	78.06
chr16	20631181	20631534	354	163	15	55.35	9.55	100
chr16	21187890	21188452	563	291	45	246.69	20.7	1.46
chr16	22181719	22181974	256	175	11	59.45	8.99	95.13
chr16	22256632	22256957	326	179	13	69.66	11.77	64.43
chr16	22288056	22288407	352	186	23	113.73	12.66	19.48
chr16	22344093	22344438	346	189	48	441.51	45.39	0.64
chr16	22371064	22371602	539	196	22	97.92	9.69	28.79
chr16	22376331	22376537	207	124	9	56.07	11.77	100
chr16	23230224	23230573	350	85	21	137.06	18.49	11.3
chr16	25250664	25250943	280	123	10	52.56	11.77	100
chr16	25380726	25381482	757	475	44	241.61	17.98	1.65
chr16	25662107	25662405	299	230	11	57.69	10.09	100
chr16	27787430	27787895	466	195	40	232.49	18.52	2.01
chr16	27793720	27794100	381	199	27	147.4	14.84	9.26
chr16	29668988	29669243	256	148	10	52.03	10.62	100
chr16	29695947	29696281	335	140	21	91.2	10.14	33.29
chr16	29813475	29813895	421	188	29	155.07	18.73	7.99
chr16	29936120	29936446	327	137	16	71.54	8.07	61.06
chr16	29981659	29981931	273	147	12	52.29	10.37	100
chr16	32051036	32051400	365	186	14	69.65	12.96	64.41
chr16	32392028	32392432	405	200	28	148.22	18.34	9.04
chr16	32865235	32865418	184	111	12	90.04	18.49	33.99
chr16	33245702	33246358	657	341	96	746.55	56.24	0
chr16	33971085	33971296	212	101	13	87.77	15.37	36.7
chr16	34045414	34045812	399	221	34	199.41	16.34	3.32
chr16	34419870	34420244	375	199	14	70.22	15.13	62.85
chr16	34467100	34467369	270	167	11	60.5	9.71	90.36
chr16	34521639	34522113	475	262	25	137.55	16.81	11.36
chr16	35029466	35029754	289	186	13	69.93	11.99	64.32
chr16	35084148	35084723	576	274	54	275.37	23.11	1.45
chr16	35505170	35505544	375	166	17	55.1	8.09	100
chr16	37530382	37530657	276	174	10	52.48	9.92	100
chr16	38523219	38523505	287	83	13	67.77	8.56	66.63
chr16	38864917	38865249	333	235	18	112.33	18.49	19.64
chr16	38963722	38964027	306	140	12	56.88	12.84	100
chr16	43050033	43050408	376	195	17	68.66	7.89	64.9
chr16	43154488	43154859	372	199	16	61.88	7.8	85.25
chr16	43344883	43345104	222	109	9	53.43	10.09	100
chr16	43361950	43362165	216	84	9	54.46	13.45	100
chr16	44534890	44535539	650	222	27	99.17	12.98	26.57
chr16	44584787	44585337	551	268	34	182.07	14.53	4.58
chr16	44585903	44586240	338	148	14	75.96	13.45	51.24
chr16	44614924	44615230	307	163	12	51.53	10.49	100
chr16	45133583	45133840	258	81	10	55.88	11.77	100
chr16	45799598	45799980	383	169	14	69.06	11.77	65.09
chr16	49672990	49673254	265	154	17	119.04	20.17	17.07
chr16	49843430	49843712	283	150	14	76.72	12.84	50.51
chr16	51271437	51271873	437	168	20	90.3	10.47	33.96
chr16	52241860	52242192	333	128	14	76.8	15.13	50.39
chr16	52991401	52991694	294	143	25	195.62	26.9	3.75
chr16	55003260	55003499	240	85	9	50.53	13.45	100
chr16	55367883	55368102	220	85	9	53.77	10.09	100
chr16	57240784	57241004	221	117	11	60.5	10.59	90.36
chr16	57615854	57616148	295	128	12	66.43	11.77	71.2
chr16	57868408	57868819	412	129	48	279.91	24.69	1.48
chr16	58455554	58455819	266	138	11	60.5	11.16	90.55
chr16	59528559	59528795	237	102	12	60.7	9.59	90.43
chr16	59989732	59989982	251	120	12	74.34	11.77	52.49
chr16	63900405	63900732	328	144	14	77.65	13.45	48.07
chr16	64815698	64816106	409	241	18	75.66	12.25	51.13
chr16	65639276	65639591	316	122	12	63.12	10.09	81.57
chr16	66019555	66019793	239	71	9	50.68	10.09	100
chr16	66065541	66065803	263	124	14	90.24	13.45	33.94
chr16	66536988	66537188	201	128	11	75.72	15.13	51.5
chr16	67594966	67595226	261	85	10	52.48	7.82	100
chr16	71175883	71176209	327	114	15	86.4	15.13	38.19
chr16	72150570	72150876	307	225	15	90.24	11.77	33.9
chr16	72568800	72569318	519	438	31	178.91	16.48	5.34
chr16	72734932	72735201	270	141	18	95.47	11.87	29.94
chr16	72779708	72780091	384	189	15	70.1	13.48	64.12
chr16	73976169	73976637	469	183	24	138.76	13.45	11.13
chr16	74159632	74159930	299	104	11	57.69	8.41	100
chr16	74388962	74389468	507	316	28	167.43	18.49	6.2
chr16	75649476	75649794	319	235	15	57.74	7.99	100
chr16	76254558	76254976	419	187	18	93.15	16.2	31.56
chr16	76350262	76350520	259	71	10	52.48	7.76	100
chr16	76735254	76735532	279	159	10	52.7	10.09	100
chr16	77595437	77595726	290	170	10	51.15	13.45	100
chr16	77796803	77797465	663	287	95	889.33	65.57	0
chr16	77936048	77936548	501	295	48	380.41	48.76	0.95
chr16	78447336	78447748	413	239	22	132.16	16.81	11.59
chr16	79059930	79060381	452	216	22	80.95	8.99	45.67
chr16	79204982	79205320	339	142	14	75.8	15.13	51.24
chr16	82974753	82974976	224	77	14	99.62	15.13	26.3
chr16	84924837	84925329	493	203	54	455.17	45.39	0.68
chr16	84929787	84930115	329	127	28	188.43	26.29	4.04
chr16	85011641	85012039	399	261	25	150.03	16.08	8.9
chr16	85055420	85055684	265	183	11	57.92	11.99	100
chr16	85344365	85344615	251	132	10	57	11.77	100
chr16	85957084	85957432	349	184	13	66.15	10.09	72.41
chr16	89919335	89919744	410	199	16	60.45	10.79	90.41
chr16	90028906	90029204	299	183	14	52.25	9.81	100
chr16	90433165	90433376	212	75	11	63.62	9.53	79.2
chr16	91185199	91185647	449	235	26	109.35	14.98	20.4
chr16	92028493	92028872	380	199	17	84.73	11.69	38.91
chr16	92083894	92084271	378	133	21	80.55	9.97	46.33
chr16	92399756	92400095	340	194	13	55.76	7.99	100
chr16	92519802	92520216	415	206	28	97.72	11.37	28.66
chr16	92542613	92543342	730	234	43	171.06	15.5	5.96
chr16	92627893	92628339	447	260	38	265.04	27.77	1.64
chr16	92931512	92931974	463	161	36	259.6	30.26	1.6
chr16	93001368	93001840	473	216	35	190.84	21.54	4.11
chr16	93675928	93676165	238	159	15	95.76	14.26	30.1
chr16	93943631	93944122	492	197	25	88.14	6.55	36.02
chr16	94814606	94815036	431	181	34	207.36	22.47	2.66
chr16	94823794	94824068	275	206	10	52.48	8.24	100
chr16	94935874	94936285	412	210	25	130.24	16.05	12.41
chr16	95226161	95226635	475	236	48	324.53	25.17	1.48
chr16	95507688	95508242	555	158	43	206.45	14.05	2.65
chr16	95516988	95517501	514	325	34	179.75	19.37	5.07
chr16	95588286	95588580	295	164	13	58.57	8.56	98.26
chr16	95695545	95695771	227	145	17	104.81	16.45	23.76
chr16	95953269	95954153	885	377	104	635.79	30.44	0
chr16	96027387	96027782	396	182	32	185.54	22.4	4.27
chr16	96029789	96030174	386	237	23	112.57	12.56	19.56
chr16	96481342	96481571	230	68	10	60.61	11.77	90.83
chr16	96805654	96805903	250	118	12	63.17	10.65	81.22
chr16	97324275	97324693	419	243	34	252.25	36.99	1.53
chr17	3070961	3071220	260	86	11	60.5	9.35	90.55
chr17	3238688	3238951	264	180	15	99.53	15.13	26.4
chr17	3241577	3241983	407	187	28	192.24	28.58	4
chr17	3414647	3414901	255	178	10	50.7	8.77	100
chr17	4134031	4134288	258	96	14	86.51	15.46	38.25
chr17	4972894	4973285	392	193	17	62.35	10.61	84
chr17	5726861	5727385	525	251	117	1262.59	76.83	0
chr17	5921686	5922069	384	192	18	88.74	15.33	35.51
chr17	6062853	6063074	222	102	11	69.4	12.96	64.5
chr17	6711407	6711686	280	117	12	68.96	13.45	65.16
chr17	6734971	6735272	302	105	15	82.31	18.49	42.36
chr17	8210739	8211217	479	304	148	1579.29	91.52	0
chr17	8449766	8449979	214	73	9	50.5	10.49	100
chr17	8743688	8743982	295	84	22	141.34	22.64	10.6
chr17	9765378	9765733	356	201	13	65.13	13.45	74.15
chr17	10112945	10113240	296	137	12	66.26	16.81	72.13
chr17	10241800	10242068	269	151	11	54.11	11.15	100
chr17	10242079	10242609	531	356	24	97.67	11.55	29.38
chr17	10501228	10501593	366	171	19	89.25	13.18	35.29
chr17	10936457	10936677	221	64	11	60.75	9.32	90.45
chr17	11377763	11378065	303	145	13	61.49	9.32	87.33
chr17	11590098	11590383	286	158	12	60.06	12.84	91.56
chr17	11873597	11873823	227	147	12	61.81	8.23	86.19
chr17	12609864	12610223	360	241	16	79.23	10.07	46.36
chr17	12679242	12679604	363	256	19	109.27	14.01	20.44
chr17	12688986	12689250	265	145	15	68.12	9.99	65.61
chr17	13408320	13408691	372	167	15	66.47	10.9	71.14
chr17	13459117	13459373	257	118	18	104.42	12.8	24.18
chr17	13593023	13593438	416	183	24	101.79	12.98	25.31
chr17	14015302	14015589	288	85	12	56.49	9.32	100
chr17	15513301	15513882	582	271	36	217.09	20.5	2.46
chr17	17305285	17305814	530	219	33	209.86	25.22	2.72
chr17	20648779	20649077	299	109	11	57.69	10.09	100
chr17	22522139	22522451	313	79	15	89.06	13.45	35.33
chr17	23891234	23891523	290	199	19	82.88	12.16	41.58
chr17	24202235	24202562	328	133	23	121.31	16.05	16.18
chr17	25162149	25162581	433	289	18	61.96	6.31	85.36
chr17	25304801	25305387	587	281	47	269.19	22.11	1.68
chr17	25363022	25363482	461	171	36	151.87	10.9	8.19
chr17	25391031	25391410	380	167	17	52.33	6.95	100
chr17	26055483	26055824	342	152	21	80.55	8.2	46.33
chr17	26776131	26776582	452	183	24	87.6	9.22	37.05
chr17	27527647	27528097	451	236	33	201.88	22.89	2.86
chr17	27567448	27567766	319	174	11	54.85	11.77	100
chr17	27673558	27673828	271	178	11	59.2	9.46	95.9
chr17	27972214	27972802	589	315	53	202.72	13.88	2.92
chr17	29677172	29677403	232	125	10	55.51	11.99	100
chr17	31113689	31113938	250	118	12	53.75	8.72	100
chr17	31522226	31522660	435	162	29	144.96	17.43	9.9
chr17	32567830	32568088	259	155	12	61.49	9.32	87.3
chr17	33731592	33732111	520	249	48	282.18	24.18	1.51
chr17	34194741	34195225	485	234	44	145.02	10.57	9.91
chr17	34558488	34558767	280	122	11	55.51	8.99	100
chr17	35117403	35117781	379	227	13	55.6	11.84	100
chr17	35281787	35282016	230	156	11	60.5	12.4	90.55
chr17	35446380	35446707	328	150	13	60.38	9.87	90.25
chr17	35628930	35629197	268	192	12	71.11	15.13	61.57
chr17	39037226	39037452	227	145	9	52.6	13.45	100
chr17	39451034	39456935	5902	4947	5120	511.4	2.08	0
chr17	41887135	41887436	302	145	11	57.25	11.77	100
chr17	42432150	42432438	289	152	11	59.19	13.45	95.94
chr17	42489818	42490123	306	154	12	64.66	11.77	77.1
chr17	43584924	43585316	393	190	19	82.88	14.13	41.43
chr17	44640006	44640370	365	201	18	59.78	6.85	92.13
chr17	44678951	44679327	377	226	19	87.12	13.18	37.93
chr17	44940564	44940983	420	211	18	79.46	13.32	46.84
chr17	44947469	44947730	262	174	10	50.11	7.4	100
chr17	45048011	45048313	303	96	13	60.93	7.9	90.01
chr17	46082783	46083183	401	142	31	203.34	23.97	2.76
chr17	46298364	46298771	408	160	18	75.66	8.56	51.13
chr17	47126709	47127018	310	180	14	77.22	14.19	48.35
chr17	47226170	47226475	306	228	20	85.16	9.42	38.45
chr17	47294351	47294613	263	118	15	55.35	8.67	100
chr17	47326559	47327192	634	326	71	496.62	37.97	0
chr17	47439042	47439512	471	190	31	103.11	14.1	24.86
chr17	47444894	47445323	430	220	27	158.25	21.4	7.88
chr17	47494768	47495165	398	189	17	72.88	8.93	56.99
chr17	47513007	47513472	466	245	24	85.01	11.06	38.8
chr17	47902814	47903378	565	328	74	630.97	51.79	0
chr17	49058948	49059260	313	176	15	89.06	13.45	35.33
chr17	49304796	49305186	391	139	28	132.1	14.06	11.53
chr17	49594797	49594987	191	113	14	98.46	20.17	27.97
chr17	53008697	53009102	406	182	41	245.85	17.52	1.46
chr17	58628491	58628919	429	177	18	78.03	10.65	47.45
chr17	62021206	62021490	285	85	11	59.81	13.45	92.16
chr17	62504508	62504754	247	171	15	103.68	18.49	24.61
chr17	62548174	62548538	365	158	16	61.88	6.56	85.25
chr17	62803155	62803432	278	79	13	78.03	11.77	47.4
chr17	63515153	63515521	369	190	13	55.8	11.77	100
chr17	65601234	65601619	386	191	19	78.66	11.99	46.85
chr17	65601882	65602160	279	80	13	60.34	10.79	90.33
chr17	65643164	65643603	440	224	50	338.02	26.75	1.2
chr17	66113652	66113864	213	75	12	82.57	16.81	41.85
chr17	66564260	66564607	348	197	22	147.43	21.86	9.31
chr17	66590318	66590592	275	190	11	55.75	10.36	100
chr17	67038286	67038941	656	217	28	97.46	9.59	29.41
chr17	67061105	67061646	542	245	31	164.88	16.72	6.59
chr17	67219478	67219807	330	163	15	58.69	7.36	97.57
chr17	67812689	67812945	257	139	10	56.04	13.45	100
chr17	67845438	67845734	297	225	12	58.28	8.56	98.98
chr17	67879694	67880134	441	230	34	245.1	30.26	1.45
chr17	68016849	68017299	451	152	32	212.67	23.65	2.37
chr17	68197055	68197374	320	148	12	62.52	13.45	83.4
chr17	69043397	69043620	224	142	9	53.1	8.41	100
chr17	69114892	69115235	344	196	16	77.28	10.65	48.35
chr17	70371519	70371792	274	111	11	59.3	9.59	95.76
chr17	70538704	70538948	245	162	10	52.3	10.23	100
chr17	70685898	70686160	263	159	19	61.15	7.56	88.35
chr17	70699133	70699501	369	133	20	122.32	19.98	15.46
chr17	71020426	71020813	388	222	20	99.83	15.8	25.9
chr17	71034424	71035091	668	388	40	157.29	13.98	7.82
chr17	71064037	71064459	423	198	17	84.43	14.58	39.1
chr17	72039194	72039369	176	104	9	62.29	13.45	84.34
chr17	72593797	72594084	288	162	17	63.89	7.99	78.51
chr17	73716336	73716706	371	185	17	69.72	12.44	64.34
chr17	74342860	74343167	308	168	12	64.35	11.77	77.74
chr17	74794618	74795011	394	186	15	56.17	11.99	100
chr17	74891377	74891718	342	104	20	129.29	18.49	12.62
chr17	74925137	74925453	317	176	16	75.83	11.99	51.29
chr17	75024892	75025288	397	194	21	80.55	10.47	46.33
chr17	78133487	78133797	311	192	12	58.41	8.99	98.61
chr17	78134419	78134802	384	161	18	85.59	10.65	38.41
chr17	79050060	79050586	527	289	32	191.22	15.13	3.98
chr17	79111331	79111632	302	83	17	109.86	16.81	20.54
chr17	79210946	79211395	450	239	22	69.45	8.56	64.53
chr17	79368688	79369240	553	331	31	185.27	18.49	4.42
chr17	80491703	80491999	297	153	12	54.05	9.12	100
chr17	80709104	80709453	350	214	25	165.73	19.48	6.66
chr17	81277042	81277268	227	123	9	52.6	10.09	100
chr17	83021116	83021421	306	119	13	60.44	10.54	90.42
chr17	83065027	83065400	374	208	20	73.89	8.07	54.63
chr17	83131062	83131390	329	167	16	53.82	11.13	100
chr17	83163988	83164205	218	98	11	56.7	9.59	100
chr17	83412114	83412350	237	84	9	50.99	8.41	100
chr17	83887440	83887756	317	192	15	71.86	11.48	60.1
chr17	83917479	83917947	469	286	37	122.59	11.99	15.55
chr17	84005058	84005305	248	80	12	61.48	12.75	87.31
chr17	84328622	84328995	374	163	21	67.07	8.22	68.06
chr17	85778814	85779347	534	422	25	102.25	11.6	25.17
chr17	85810860	85811441	582	257	64	400.34	32.88	1.05
chr17	85822916	85823390	475	244	41	224.79	25.97	2.15
chr17	85938383	85938624	242	163	9	50.22	10.09	100
chr17	86304106	86304513	408	241	17	88.64	13.32	35.62
chr17	87072896	87073168	273	133	11	56.62	8.99	100
chr17	88413853	88414133	281	101	13	68.79	11.77	65.24
chr17	88559670	88559977	308	160	13	56.73	7.38	100
chr17	88992006	88992335	330	139	13	61.05	15.13	89.53
chr17	90800660	90801092	433	203	25	155.86	18.49	7.94
chr17	93041106	93041519	414	251	19	105.16	13.45	23.62
chr18	3509325	3509542	218	83	9	51.72	11.04	100
chr18	4019043	4019436	394	152	24	155.54	23.54	7.91
chr18	4088012	4088233	222	85	10	52.52	9.32	100
chr18	4558046	4558456	411	181	21	107.9	16.72	21.94
chr18	7512648	7513002	355	112	20	126.25	13.45	13.48
chr18	7551876	7552089	214	103	9	54.81	11.77	100
chr18	8327838	8328143	306	174	11	56.67	11.77	100
chr18	8613349	8613768	420	209	24	138.28	17.98	11.44
chr18	8868129	8868369	241	119	14	95.32	16.81	30.07
chr18	9399893	9400338	446	295	28	181.83	21.86	4.57
chr18	10976280	10977294	1015	769	55	181.41	11.23	4.69
chr18	11225751	11226035	285	174	11	51.62	8.36	100
chr18	11742820	11743093	274	139	15	97.22	18.49	29.69
chr18	11996634	11996958	325	193	29	167.64	19.44	6.08
chr18	13224571	13224981	411	186	29	201.42	28.58	2.84
chr18	13603358	13603600	243	169	9	50.07	8.41	100
chr18	13661354	13661610	257	172	10	56.04	11.77	100
chr18	13678777	13679034	258	154	10	55.88	10.09	100
chr18	13796728	13797062	335	196	13	68.25	15.13	65.32
chr18	13826927	13827281	355	178	13	62.03	9.46	85.24
chr18	13996351	13996638	288	205	12	67.59	11.77	67.04
chr18	14044091	14044387	297	108	17	103.03	19.48	24.95
chr18	14134181	14134502	322	189	15	73.48	11.99	54.72
chr18	14398032	14398298	267	114	10	54.48	10.09	100
chr18	14848344	14848708	365	167	43	380.09	42.03	0.95
chr18	14855848	14856116	269	86	10	54.18	10.09	100
chr18	15434781	15435001	221	137	9	53.6	11.77	100
chr18	15735676	15736132	457	199	50	422.87	42.03	0.57
chr18	17710003	17710241	239	154	9	50.68	10.09	100
chr18	19614565	19614805	241	158	9	50.37	10.09	100
chr18	20713477	20713671	195	86	10	67.56	13.45	67.18
chr18	21354325	21354579	255	174	10	56.36	13.45	100
chr18	23637697	23637980	284	108	10	51.99	8.41	100
chr18	23734789	23735054	266	75	17	118.77	16.81	17.13
chr18	24163762	24164190	429	158	25	78.98	6.61	46.29
chr18	24441669	24441989	321	163	26	187.69	23.05	4.01
chr18	26323696	26324012	317	234	18	75.66	8.55	51.43
chr18	33588239	33588490	252	175	11	54.97	7.99	100
chr18	33931777	33932130	354	141	15	75.56	15.17	51.13
chr18	34507665	34507899	235	152	11	68.05	11.65	65.74
chr18	35582773	35583195	423	288	26	167.94	20.17	5.95
chr18	35976666	35977179	514	291	39	198.35	21.59	3.47
chr18	35981359	35981858	500	279	32	146.83	18.6	9.42
chr18	36024656	36025243	588	175	28	68.71	8.61	65.21
chr18	36454728	36455054	327	140	19	84.24	11.99	38.97
chr18	38213269	38213793	525	236	60	361.28	26.07	1.31
chr18	38339451	38339820	370	156	23	110.62	12.84	20.22
chr18	39396433	39396753	321	97	13	70.47	10.09	62.55
chr18	39936813	39937057	245	162	10	58	11.77	100
chr18	41888865	41889093	229	82	9	52.27	11.77	100
chr18	42016840	42017361	522	205	94	970.58	80.7	0
chr18	43745754	43746021	268	170	10	52.48	9.64	100
chr18	43746526	43746782	257	162	11	64.44	10.09	77.27
chr18	44879213	44879402	190	86	11	78.36	16.81	47.12
chr18	45042755	45042955	201	118	9	57.19	10.09	100
chr18	47294325	47294629	305	119	18	87.64	16.34	36.73
chr18	47381658	47382008	351	176	17	68.66	9.47	64.79
chr18	47423506	47423835	330	176	15	60.67	8.72	90.47
chr18	47662680	47663043	364	204	16	56.81	7.99	100
chr18	47692550	47693092	543	256	44	217.13	20.45	2.46
chr18	47815196	47815540	345	190	60	619.8	50.44	0
chr18	47928440	47928699	260	120	11	63.91	10.09	78.55
chr18	48569833	48570162	330	147	15	85.85	13.45	38.49
chr18	48737023	48737352	330	133	28	216.45	26.9	2.43
chr18	49242970	49243154	185	80	11	79.61	16.81	46.83
chr18	49598640	49599071	432	192	56	431.88	31.16	0.61
chr18	49897851	49898249	399	248	24	145.62	16.9	10.02
chr18	51066918	51067154	237	85	9	50.99	10.09	100
chr18	52451762	52452036	275	84	11	61.4	10.09	87.44
chr18	52726873	52727190	318	197	17	106.27	20.17	23.09
chr18	52763504	52763850	347	158	12	53.32	11.99	100
chr18	52917086	52917302	217	139	9	54.29	11.77	100
chr18	52995994	52996302	309	111	15	79.26	11.28	46.71
chr18	53062028	53062295	268	184	10	54.33	10.09	100
chr18	53183443	53183762	320	90	15	87.71	10.09	36.73
chr18	53212944	53213322	379	200	19	111.85	15.13	19.56
chr18	53473403	53473885	483	218	43	277.96	31.21	1.47
chr18	53511305	53511496	192	117	9	51.85	9.76	100
chr18	54946863	54947182	320	128	21	144.78	26.9	9.87
chr18	55036859	55037158	300	128	12	65.61	11.77	73.76
chr18	55118617	55118849	233	99	13	87.53	15.13	37.08
chr18	55416723	55416996	274	191	11	61.56	11.77	87.02
chr18	55749427	55749873	447	279	19	88.62	11.34	35.64
chr18	55941045	55941388	344	227	13	66.89	10.09	68.35
chr18	56262487	56262962	476	277	35	241.57	32.84	1.65
chr18	56593637	56594024	388	175	19	107.23	22.67	22.19
chr18	57202177	57202415	239	84	9	50.68	10.09	100
chr18	57396354	57396829	476	243	41	303.75	29.15	1.67
chr18	57530371	57530950	580	262	52	236.92	15.45	1.6
chr18	57574524	57574766	243	130	9	50.07	11.77	100
chr18	57743088	57743338	251	130	21	166.03	25.22	6.54
chr18	58100377	58101014	638	415	45	250.74	27.97	1.5
chr18	58110845	58111148	304	175	12	61.91	12.62	85.59
chr18	58240094	58240395	302	155	11	50.15	8.56	100
chr18	58512370	58512609	240	85	9	50.53	13.45	100
chr18	58965086	58965415	330	173	17	103.71	16.81	24.49
chr18	60101058	60101508	451	222	48	401.33	36.99	1.05
chr18	60609040	60609328	289	171	15	51.05	7.99	100
chr18	60773598	60774050	453	217	30	164.4	19.98	6.55
chr18	60794884	60795310	427	226	30	61.31	9.3	87.71
chr18	60795784	60796336	553	230	54	213.17	13.26	2.38
chr18	61030912	61031341	430	231	29	112.72	9.59	19.73
chr18	61354748	61355062	315	152	26	181.78	19.98	4.55
chr18	61366821	61367277	457	332	34	240.15	20.17	1.62
chr18	61661085	61661373	289	179	11	52.03	12.84	100
chr18	63365861	63366251	391	200	17	55.1	9.37	100
chr18	63618876	63619171	296	214	22	141.04	19.98	10.78
chr18	63638794	63639330	537	284	104	1103.06	73.97	0
chr18	63680800	63681276	477	83	19	58.14	6.54	99.63
chr18	65176439	65176804	366	193	13	52.18	9.32	100
chr18	65243337	65243694	358	153	27	147.4	13.94	9.26
chr18	65645773	65646380	608	337	34	170.26	10.65	5.93
chr18	65647893	65648162	270	107	11	51.99	9.32	100
chr18	65648896	65649206	311	166	19	113.51	14.1	19.42
chr18	65848120	65848528	409	101	22	88.9	8.99	35.48
chr18	65927645	65927869	225	74	9	50.55	9.46	100
chr18	67696213	67696581	369	181	14	66.9	17.12	68.34
chr18	67731424	67731947	524	291	37	251.74	26.9	1.52
chr18	68234699	68234961	263	73	10	53.04	9.59	100
chr18	68266093	68266402	310	192	18	95.47	14.86	29.94
chr18	69008961	69009252	292	125	13	69.4	10.49	64.48
chr18	69036112	69036526	415	239	24	101.65	9.95	25.36
chr18	69101783	69102322	540	230	113	1233.28	104.24	0
chr18	69296708	69297113	406	240	31	206.29	20.46	2.64
chr18	69836815	69837183	369	284	18	104.87	13.45	23.78
chr18	69896861	69897184	324	197	17	87.24	14.24	38
chr18	69997276	69997712	437	251	39	227.08	19.9	2.19
chr18	70024440	70024699	260	104	11	63.91	8.41	78.55
chr18	72258340	72258561	222	152	9	53.43	10.09	100
chr18	73411960	73412259	300	99	27	216.08	25.22	2.43
chr18	73507557	73507797	241	84	11	60.5	13	90.36
chr18	73992828	73993183	356	162	17	98.51	16.81	27.99
chr18	75901647	75902060	414	189	32	176.48	16.34	5.67
chr18	77092992	77093509	518	262	33	197.69	22.47	3.61
chr18	78259293	78259676	384	184	27	178.38	26.08	5.75
chr18	78306842	78307162	321	182	17	94.39	14.27	30.3
chr18	78399847	78400575	729	485	66	384.92	29.4	0.97
chr18	78429362	78429916	555	301	32	170.75	17.98	5.95
chr18	78429927	78430284	358	117	17	79.23	12.87	46.36
chr18	78763257	78763443	187	84	12	89.21	16.81	35.39
chr18	79116022	79116309	288	101	10	51.43	11.77	100
chr18	79182318	79182681	364	203	18	82.03	11.99	42.85
chr18	80263228	80263724	497	248	36	164.44	20.28	6.56
chr18	80710846	80711332	487	166	54	304.44	19.14	1.68
chr18	80750196	80750508	313	163	19	82.88	10.32	41.43
chr18	80793785	80794208	424	230	29	168.03	20.84	5.96
chr18	80802534	80803085	552	279	64	250.14	17.81	1.49
chr18	80872226	80872614	389	183	23	121.73	14.03	16.03
chr18	81315547	81315925	379	84	44	378.83	30.77	0.94
chr18	81460819	81461262	444	229	25	103.16	12.98	24.89
chr18	83485274	83485616	343	160	17	101.05	16.81	25.72
chr18	84049928	84050285	358	180	15	54.69	11.99	100
chr18	84903005	84903476	472	277	24	98.32	11.99	27.94
chr19	3451252	3451527	276	165	16	61.88	9.92	85.35
chr19	3641783	3642482	700	372	62	185.12	9.44	4.42
chr19	3669139	3669546	408	221	52	403.27	26.91	1.06
chr19	4559602	4559961	360	227	17	82.16	9.32	42.83
chr19	4917934	4918247	314	134	22	73.14	8.78	55.37
chr19	6077017	6077421	405	287	21	86.43	10.37	38.23
chr19	7222265	7222612	348	173	16	50.7	6.85	100
chr19	8730721	8731154	434	288	21	55.74	6.39	100
chr19	9210747	9211031	285	178	12	68.1	10.09	65.63
chr19	10781632	10782066	435	283	74	544.12	33.39	0
chr19	12555237	12555575	339	149	17	94	14.98	31
chr19	14664976	14665333	358	140	16	89.43	15.13	35.4
chr19	15894132	15894971	840	220	54	268.44	18.88	1.66
chr19	15931266	15931596	331	142	18	95.47	14.55	29.94
chr19	15932540	15932909	370	215	25	166.64	20.77	6.31
chr19	16117721	16117974	254	154	13	82.86	11.77	41.41
chr19	17292704	17293260	557	327	27	55.14	7.34	100
chr19	17338272	17338732	461	202	41	315.44	30.26	1.76
chr19	17453468	17453812	345	174	22	130.51	17.92	12.1
chr19	17717782	17718323	542	357	29	142.82	11.99	9.96
chr19	20701301	20701845	545	282	62	380.68	32.66	0.96
chr19	20753977	20754351	375	139	21	131.18	16.81	12.06
chr19	20769123	20769508	386	261	32	241.42	28.58	1.63
chr19	21083706	21084013	308	183	14	81.19	15.13	45.58
chr19	21849141	21849507	367	166	48	429.84	50.44	0.61
chr19	22156767	22157039	273	85	11	51.51	9.32	100
chr19	22382253	22382632	380	228	15	63.99	9.32	78.69
chr19	23123322	23123709	388	276	24	145.87	19.48	9.61
chr19	23416795	23417091	297	171	10	50.2	13.45	100
chr19	24227440	24227932	493	230	64	536.81	48.51	0
chr19	24391010	24391230	221	62	12	64.93	11.69	74.41
chr19	25468568	25469048	481	304	106	1077.24	65.25	0
chr19	27202342	27202592	251	149	10	57	11.77	100
chr19	27970756	27971011	256	135	10	52.48	9.2	100
chr19	28396935	28397451	517	218	52	355.9	30.98	1.28
chr19	28569038	28569418	381	170	16	85.47	11.77	38.39
chr19	29142643	29143039	397	256	30	201.99	23.97	2.86
chr19	29331468	29331835	368	121	22	130.51	13.23	12.1
chr19	29938809	29939029	221	107	10	52.7	9.32	100
chr19	29999889	30000226	338	186	12	59.92	15.13	91.84
chr19	30046361	30046626	266	81	10	52.05	9.46	100
chr19	31255888	31256119	232	88	12	68.87	12.51	65.1
chr19	32412307	32412542	236	65	9	51.15	10.09	100
chr19	32621369	32621782	414	270	30	208.96	19.85	2.7
chr19	32667896	32668225	330	162	13	61.05	10.09	89.53
chr19	32672270	32672779	510	226	53	415.88	41.49	1.12
chr19	32680755	32681108	354	211	34	276	31.94	1.46
chr19	33339697	33340050	354	187	22	145.89	23.54	9.62
chr19	33999509	33999731	223	98	14	99.88	18.49	25.93
chr19	36272950	36273262	313	148	11	50.7	10.49	100
chr19	36660194	36660425	232	84	10	60.25	15.13	90.67
chr19	37916958	37917336	379	168	12	54.57	15.13	100
chr19	38543985	38544478	494	230	28	139.99	15.3	11.16
chr19	38572379	38572947	569	181	144	1474.01	77.9	0
chr19	40479498	40479827	330	174	18	75.66	9.89	51.43
chr19	40547976	40548276	301	114	17	89.74	11.24	34.17
chr19	42246651	42246959	309	102	14	67.46	10.54	67.45
chr19	43933082	43933254	173	96	10	52.25	9.33	100
chr19	44292403	44292726	324	119	16	95.85	18.49	29.9
chr19	44937690	44937980	291	107	13	53.56	7.63	100
chr19	47006295	47006596	302	143	22	160.28	23.54	7.26
chr19	47475983	47476347	365	160	28	178.14	21.31	5.74
chr19	47776289	47776508	220	137	9	53.77	10.09	100
chr19	47782286	47782636	351	211	17	99.47	21.86	26.38
chr19	48054513	48055015	503	266	34	182.07	20.5	4.58
chr19	48102955	48103213	259	178	10	51.06	13.48	100
chr19	48483041	48483365	325	179	19	123.68	15.13	14.69
chr19	48835006	48835285	280	147	15	95.88	15.13	29.94
chr19	49103466	49103686	221	141	9	53.6	11.77	100
chr19	53363683	53363923	241	157	13	67.78	9.59	66.49
chr19	53465608	53465951	344	141	14	74.98	11.77	51.74
chr19	53474247	53474636	390	192	52	355.9	23.37	1.28
chr19	54364421	54364872	452	172	38	191.02	13.54	3.97
chr19	54732435	54732709	275	173	10	52.48	8.24	100
chr19	55476003	55476338	336	146	37	207.58	19.98	2.67
chr19	55482794	55483022	229	84	10	60.8	10.09	90.19
chr19	55646656	55646903	248	95	15	82.68	9.59	41.82
chr19	55736353	55736694	342	217	13	57.14	11.02	100
chr19	55833041	55833376	336	192	28	146.59	13.83	9.61
chr19	55841561	55841963	403	180	33	201.35	20.37	2.84
chr19	55868433	55868974	542	200	35	226.55	21.86	2.18
chr19	55891289	55891641	353	238	50	428.11	35.96	0.6
chr19	55896712	55896955	244	105	13	67.15	9.59	67.9
chr19	55930730	55931138	409	203	18	75.66	11.03	51.13
chr19	55993869	55994504	636	231	36	116.35	8.56	17.89
chr19	56072516	56072895	380	145	19	70.35	10.46	62.75
chr19	57506094	57506341	248	86	10	57.5	10.09	100
chr19	58680687	58681072	386	230	23	146.83	23.3	9.41
chr19	58984635	58984913	279	96	13	60.34	9.59	90.33
chr19	59016153	59016388	236	102	10	50.07	9.32	100
chr19	59024154	59024434	281	203	14	62.37	7.63	83.99
chr19	59334062	59334521	460	245	30	198.1	21.86	3.46
chr19	60944296	60944755	460	229	31	144.83	11.99	9.89
chr2	3059257	3059545	289	136	11	53.07	8.77	100
chr2	3881758	3882022	265	85	51	63.14	6.1	81.31
chr2	4202167	4202658	492	201	31	162.28	18.64	6.87
chr2	4215621	4215936	316	185	12	54.3	11.15	100
chr2	4216056	4216593	538	239	78	684.95	39.95	0
chr2	4324220	4324871	652	328	75	534.52	33.56	0
chr2	4446798	4447183	386	137	18	101.63	13.45	25.31
chr2	4875294	4875745	452	208	26	108.71	11.99	21.08
chr2	5296482	5296848	367	159	44	64.49	8.8	77.32
chr2	5505612	5505852	241	162	10	58.68	11.77	97.81
chr2	6014615	6014954	340	230	40	319.26	32.6	1.44
chr2	6400738	6401191	454	219	27	91.32	8.55	32.68
chr2	6639531	6639854	324	159	12	61.92	11.77	85.59
chr2	7033078	7033472	395	244	18	95.47	12.62	30.09
chr2	9881089	9881362	274	128	13	71.42	11.69	61.06
chr2	9907826	9908219	394	206	17	76.3	14.65	51.03
chr2	10361980	10362348	369	174	20	123.12	28.58	15.53
chr2	12116629	12116928	300	146	11	57.54	10.09	100
chr2	12173579	12174129	551	346	30	154.14	17.98	7.93
chr2	13493918	13494214	297	218	14	64.51	11.99	77.34
chr2	13980365	13980737	373	184	15	71.47	13.41	60.93
chr2	14985560	14985797	238	77	9	50.84	8.41	100
chr2	17176700	17177042	343	197	13	67.04	11.77	68.09
chr2	17778753	17779232	480	322	38	217.85	19.56	2.29
chr2	18279791	18280068	278	158	11	60.91	11.77	89.98
chr2	18739521	18739838	318	117	15	68.12	7.19	65.61
chr2	19262403	19262931	529	218	65	483.56	38.35	0
chr2	19362238	19362512	275	85	13	56.33	7.63	100
chr2	20946458	20946717	260	84	10	52.48	10.91	100
chr2	21859067	21859300	234	85	15	86.16	15.33	38.36
chr2	22022974	22023502	529	270	33	210.11	18.49	2.73
chr2	24158372	24158724	353	184	16	90.33	13.45	34
chr2	24948145	24948413	269	184	13	59.25	12.44	95.86
chr2	26308973	26309608	636	393	32	98.89	11.89	26.7
chr2	26323628	26324034	407	186	32	180.92	19.98	4.67
chr2	26357507	26358081	575	276	49	233.62	17.89	1.8
chr2	26362888	26363216	329	107	16	53.82	5.99	100
chr2	26943955	26944228	274	111	17	84.91	11.99	38.89
chr2	27394875	27395253	379	201	26	144.23	15.58	9.85
chr2	27492845	27493367	523	391	25	89.41	8.72	35.38
chr2	28632701	28632971	271	128	11	61.61	13.32	86.94
chr2	28788088	28788384	297	131	14	69.02	13.03	65.12
chr2	29305111	29305411	301	95	20	91.96	12.91	32.24
chr2	29328385	29328847	463	271	95	852.56	46.01	0
chr2	30066972	30067390	419	184	28	97.72	11.48	28.69
chr2	30263775	30264172	398	216	40	260.49	18.87	1.61
chr2	30736904	30737207	304	115	16	82.27	10.2	42.75
chr2	31784468	31784999	532	178	34	154.8	12.4	7.96
chr2	32139318	32140301	984	776	78	141.94	7.85	10.55
chr2	32140952	32141339	388	193	18	50.25	5.45	100
chr2	32381637	32382090	454	236	34	170.83	20.97	5.96
chr2	32443063	32443648	586	343	52	254.99	16.27	1.57
chr2	32540750	32541142	393	130	22	87.41	9.42	37.97
chr2	33041737	33042018	282	140	16	61.82	7.6	86.22
chr2	33603847	33604107	261	70	11	58.59	10.49	98.16
chr2	33738557	33738993	437	252	26	111.95	12.98	19.59
chr2	33748764	33749001	238	75	10	54.47	8.99	100
chr2	33764083	33764482	400	221	21	91.84	13.32	32.2
chr2	34051608	34051992	385	211	18	101.81	13.45	25.33
chr2	34109794	34110151	358	135	17	98.13	15.13	28.52
chr2	34424091	34424367	277	84	11	61.07	10.09	89.48
chr2	34954329	34954690	362	184	14	72.16	20.17	58.84
chr2	35335988	35336409	422	243	45	221.3	16.22	2.1
chr2	35479577	35479987	411	174	26	111.65	11.24	19.62
chr2	35524532	35525014	483	214	73	552.73	38.6	0
chr2	35681905	35682347	443	249	22	109.85	18.12	20.52
chr2	37677178	37677624	447	185	32	205.59	22.19	2.61
chr2	38073409	38073813	405	255	31	224.31	28.58	2.15
chr2	38254889	38255261	373	226	16	60.41	10.9	90.28
chr2	38547472	38547988	517	251	72	625.61	49.1	0
chr2	44841350	44841605	256	85	16	111.34	16.81	19.88
chr2	44991845	44992113	269	86	13	77.54	14.51	47.93
chr2	45178684	45179111	428	235	18	94.28	10.09	30.95
chr2	46009325	46009623	299	149	11	57.69	8.41	100
chr2	46265881	46266285	405	288	30	208.96	22.65	2.7
chr2	50361568	50361788	221	120	10	62.28	11.77	84.35
chr2	51474848	51475124	277	193	12	60.46	12.54	90.44
chr2	51859966	51860228	263	68	11	63.4	11.77	81.01
chr2	52682846	52683312	467	191	27	144.55	13.62	9.86
chr2	52786383	52787069	687	298	28	116.57	13.17	17.93
chr2	52804983	52805301	319	119	16	96.86	15.13	29.97
chr2	52875697	52876045	349	166	15	54.98	10.58	100
chr2	53871321	53871677	357	179	14	63.97	11.41	78.36
chr2	56147251	56147471	221	110	9	53.6	10.09	100
chr2	57141544	57141927	384	186	19	110.85	18.49	20.16
chr2	57413129	57413350	222	118	9	53.43	10.09	100
chr2	57922204	57922480	277	148	15	96.55	13.45	29.83
chr2	58321056	58321513	458	245	57	509.56	48.76	0
chr2	59399562	59399960	399	246	26	168.48	19.13	5.86
chr2	59499142	59499545	404	322	49	435.97	40.35	0.63
chr2	60587009	60587248	240	167	9	50.53	8.41	100
chr2	60630270	60630529	260	136	13	81.61	13.45	45.18
chr2	61071873	61072182	310	188	20	112.59	16.1	19.57
chr2	61084781	61085058	278	83	13	65.86	13.32	73.16
chr2	63506976	63507392	417	218	18	96.12	13.45	29.87
chr2	63812850	63813218	369	196	17	80.55	10.65	46.31
chr2	63973175	63973660	486	247	30	191.44	18.49	3.99
chr2	65038763	65039210	448	248	32	121.98	12.73	15.68
chr2	65286794	65287047	254	162	10	56.52	10.09	100
chr2	65333068	65333392	325	241	16	74.3	10.79	52.45
chr2	65722980	65723287	308	103	22	130.51	14.77	12.09
chr2	65798107	65798481	375	172	14	63.97	13.48	78.45
chr2	65947497	65947827	331	129	12	60.91	13.45	89.95
chr2	67063826	67064139	314	81	15	88.86	11.77	35.5
chr2	67286875	67287130	256	172	10	52.48	9.2	100
chr2	67500159	67500424	266	161	11	62.89	11.77	82.24
chr2	67951217	67951566	350	136	13	56.73	11.19	100
chr2	67977352	67977608	257	117	12	73.17	11.77	55.42
chr2	68117725	68117942	218	139	9	52.71	11.34	100
chr2	68230362	68230718	357	143	26	168.48	22.82	5.86
chr2	71259475	71259682	208	126	10	64.82	13.45	74.54
chr2	71428205	71428462	258	174	10	54.36	9.72	100
chr2	72324188	72324563	376	141	25	127.01	16.34	12.99
chr2	73490099	73490314	216	102	12	65.13	10.79	74.16
chr2	73924211	73924606	396	170	17	74.57	11.72	52.31
chr2	74067731	74068231	501	196	47	368.85	38.67	0.92
chr2	74422250	74422530	281	97	16	105.16	18.49	23.64
chr2	74708597	74708889	293	150	12	66.76	10.09	68.7
chr2	75022266	75022723	458	238	23	126.16	15.77	13.47
chr2	75050980	75051234	255	181	10	56.36	11.77	100
chr2	75358251	75358545	295	210	14	69.39	11.72	64.45
chr2	75581895	75582251	357	210	18	75.66	10.7	51.13
chr2	75734475	75734886	412	185	18	95.47	14.81	30.09
chr2	75767256	75767600	345	175	16	84.45	11.99	39.06
chr2	75790464	75790978	515	168	30	159.58	13.62	7.49
chr2	75871284	75871543	260	86	10	55.56	11.77	100
chr2	77036759	77037054	296	142	11	58.13	10.09	99.63
chr2	77419496	77419852	357	154	18	95.47	12.84	29.94
chr2	77707469	77708112	644	268	54	52.01	4.17	100
chr2	79353343	79353652	310	232	14	78.72	9.72	46.62
chr2	80886810	80887272	463	234	26	158.48	23.54	7.9
chr2	81212589	81212855	267	104	10	54.48	10.09	100
chr2	83511026	83511259	234	73	9	51.47	10.09	100
chr2	84436438	84436808	371	190	14	70.81	11.77	61.99
chr2	84471564	84471857	294	163	12	58.43	10.09	98.64
chr2	85120045	85120583	539	346	26	99.17	12.92	26.57
chr2	87305772	87306104	333	114	17	103.09	18.49	24.82
[truncated: 1,723 more rows]

## Sheet: GSM898364_Bapx1_peaks
Genome Assembly: mm9
chr	start	end	length	summit	tags	-10*LOG10(pvalue)	fold_enrichment	FDR(%)
chr1	4847628	4847896	269	196	24	67.42	6.31	67.05
chr1	6918547	6918889	343	154	21	80.45	9.28	70.24
chr1	9568714	9569225	512	186	67	336.94	19.39	18.18
chr1	11319675	11319984	310	164	23	107.46	10.75	62.98
chr1	12738681	12738952	272	129	17	69.45	10.26	68.03
chr1	13761250	13761441	192	126	14	61.8	8.32	63.33
chr1	14141152	14141454	303	113	18	67.16	10.82	66.27
chr1	14455150	14455374	225	76	13	50.94	8.11	55.26
chr1	14482678	14482933	256	160	14	55.15	6.84	60.55
chr1	16225334	16225532	199	131	13	53	8.32	58
chr1	17032160	17032556	397	208	27	114.63	11.73	59.81
chr1	17827252	17827541	290	117	16	61.61	8.79	63.33
chr1	18766040	18766268	229	154	13	53.98	6.84	59.2
chr1	20456705	20456973	269	147	16	66.02	9.77	66.83
chr1	20810240	20810503	264	154	15	60.23	6.84	62.52
chr1	21079773	21080012	240	88	13	51.71	7.82	55.05
chr1	21934602	21934805	204	76	14	51.25	7.21	54.85
chr1	22197033	22197341	309	170	20	63.47	6.49	64.01
chr1	24203045	24203329	285	89	18	76.5	7.82	70.29
chr1	24685233	24685523	291	133	19	52.83	6.93	57.27
chr1	26743711	26745417	1707	180	229	68.29	3.61	67.28
chr1	28554822	28555102	281	110	16	63.45	8.79	63.98
chr1	29184827	29185033	207	99	12	51.82	7.82	55.17
chr1	34073737	34074195	459	140	52	306.03	24.43	18.75
chr1	34294300	34294663	364	165	28	131.16	13.68	60.2
chr1	34825265	34825593	329	147	18	64.04	8.39	63.61
chr1	35742528	35742892	365	258	27	101.98	9.48	63.16
chr1	36073882	36074101	220	66	13	55.94	6.84	61.22
chr1	36580508	36580827	320	148	23	104.7	11.73	63.71
chr1	36647982	36648200	219	70	13	50.28	6.06	53.87
chr1	36722191	36722644	454	263	52	216.48	12.89	24.14
chr1	37393462	37393911	450	316	28	102.32	8.79	63.44
chr1	38792712	38792945	234	172	13	52.93	6.84	57.81
chr1	38817241	38817585	345	147	25	65.82	6.26	66.67
chr1	38897341	38897689	349	147	24	55.84	7.03	61.11
chr1	39934997	39935228	232	94	15	61.11	7.85	63.6
chr1	41943128	41943389	262	124	19	87.4	9.45	70.58
chr1	41945884	41946118	235	166	15	59.61	7.82	61.9
chr1	42879478	42879775	298	149	21	95.38	8.79	65.44
chr1	43561069	43561357	289	150	16	61.81	8.79	63.37
chr1	43751743	43752226	484	311	41	181.81	12.22	39.42
chr1	48651073	48651272	200	89	13	60.67	8.79	62.52
chr1	51323933	51324215	283	120	16	61.33	8.54	63.22
chr1	52053545	52053983	439	125	47	160.66	12.66	47.91
chr1	54667010	54667261	252	143	16	65.12	8.11	64.64
chr1	57059565	57059776	212	142	12	50.73	9.77	54.76
chr1	57101901	57102452	552	173	39	156.54	9.77	48.93
chr1	57153044	57153446	403	131	31	143.46	11.73	53.89
chr1	59432919	59433273	355	167	26	108.76	10.64	62.79
chr1	59573240	59573530	291	159	21	55.27	6.01	60.62
chr1	60412087	60412364	278	85	17	57.49	7.84	60.66
chr1	61063310	61063605	296	169	19	81.08	10.75	70.15
chr1	61158643	61158865	223	129	15	58.79	8.04	60.97
chr1	61376670	61376932	263	145	14	52.25	8.54	55.82
chr1	62201695	62202146	452	328	45	244.7	15.63	22.02
chr1	63777172	63777356	185	111	12	57	9.77	60.93
chr1	68336789	68337006	218	125	13	56.39	8.79	60.1
chr1	73288880	73289225	346	167	24	94.32	11.23	65.84
chr1	73298527	73298962	436	142	38	189.99	16.61	38.1
chr1	73300569	73300819	251	154	15	63.04	8.79	64.18
chr1	73334943	73335085	143	72	12	54.67	9.28	59.51
chr1	73412390	73412676	287	76	18	60.78	6.18	62.41
chr1	73417388	73417895	508	293	45	117.79	8.99	61.64
chr1	73805012	73805257	246	132	17	72.64	7.98	68.82
chr1	74634456	74635012	557	273	69	310.43	16.55	19.35
chr1	76400966	76401196	231	153	14	52.2	5.83	55.67
chr1	76977123	76977352	230	68	13	53.77	7.82	59
chr1	77137518	77137855	338	216	25	115.14	8.79	60.31
chr1	77223616	77223943	328	158	24	105.99	11.19	62.56
chr1	77383653	77383955	303	167	21	81.61	8.32	70.21
chr1	77512758	77513177	420	239	60	161.14	11.36	49.22
chr1	77975850	77976194	345	140	31	161.82	15.63	49.61
chr1	78005516	78005779	264	137	15	51.53	6.66	54.54
chr1	79861340	79861656	317	142	26	129.31	10.75	59.8
chr1	80850999	80851422	424	272	32	126.37	11.65	60.05
chr1	81482752	81483071	320	202	23	61.96	6.92	63.89
chr1	82473416	82473762	347	209	23	97.74	9.77	66.62
chr1	82488540	82488869	330	176	21	80.34	12.7	70.23
chr1	83354232	83354462	231	120	13	53.55	6.84	58.82
chr1	88294936	88295223	288	157	21	98.1	11.73	65.83
chr1	88400823	88401128	306	175	19	58.26	6.49	60.44
chr1	88933058	88933423	366	185	26	75.69	7	69.98
chr1	89067920	89068252	333	158	18	62.19	10.08	63.95
chr1	89776179	89776375	197	84	12	52.74	6.64	57.06
chr1	90172250	90172755	506	268	42	53.05	3.96	58.03
chr1	90173883	90174510	628	201	56	64.49	4.33	64.33
chr1	90340004	90340215	212	119	13	53.81	8.11	59.19
chr1	90604116	90604458	343	125	25	95.51	9.62	65.58
chr1	91184159	91184460	302	155	17	65.84	8.79	66.71
chr1	91599209	91599475	267	138	14	53	9.77	57.97
chr1	92015878	92016222	345	187	28	111.12	9.83	61.9
chr1	92129096	92129407	312	125	23	61.96	6.75	63.63
chr1	92169716	92170047	332	174	23	61.96	5.39	63.7
chr1	92175737	92176066	330	162	19	65.8	7.85	66.6
chr1	92194483	92194738	256	75	15	56.59	6.21	60.41
chr1	92226617	92226869	253	139	15	62.6	8.79	63.75
chr1	92793369	92793600	232	160	14	57.84	6.53	60.98
chr1	93901542	93901802	261	188	20	66.48	7	66.29
chr1	94099232	94099509	278	109	15	57.39	8.79	60.54
chr1	94373319	94373554	236	129	13	52.52	6.84	57.13
chr1	94803677	94804194	518	403	29	71.45	7.44	68.4
chr1	95106841	95107282	442	196	35	109.8	10.18	62.27
chr1	95163890	95164136	247	74	13	50.33	6.84	54.03
chr1	95374818	95375133	316	121	25	64.83	6.7	64.47
chr1	98197921	98198265	345	150	25	108.9	14	63.17
chr1	99815130	99815454	325	204	22	87.29	7.91	69.59
chr1	101415081	101415328	248	177	14	56.79	6.84	60.86
chr1	107853782	107854015	234	126	13	52.93	6.84	57.81
chr1	115936008	115936416	409	215	58	254.83	17.7	19.61
chr1	120879046	120879412	367	188	25	56.93	6.49	60.89
chr1	121024143	121024413	271	163	17	54.08	7.93	59.38
chr1	122691857	122692195	339	198	38	184.91	16.14	39.11
chr1	123027031	123027455	425	223	34	159.28	13.52	48.88
chr1	123605874	123606418	545	236	46	123.34	7.5	60.18
chr1	125742578	125742796	219	127	21	120.48	13.68	60.61
chr1	128370854	128371090	237	177	14	54.98	7.21	59.75
chr1	128518559	128518801	243	171	15	58.79	7.89	61.72
chr1	129337657	129338014	358	192	32	73.59	6.45	69.91
chr1	129703124	129703377	254	104	14	55.55	9.77	60.46
chr1	130536342	130536592	251	109	23	119.34	14.48	60.94
chr1	134973541	134974073	533	255	44	180.4	11.53	39.34
chr1	135259930	135260405	476	310	32	73.11	6.26	70.25
chr1	135902942	135903411	470	298	31	111.7	10.75	61.76
chr1	136859071	136859323	253	120	14	55.76	7.82	60.95
chr1	136915681	136915992	312	200	26	127.99	14.23	59.76
chr1	136993493	136993820	328	179	20	80.79	13.68	70.28
chr1	137126911	137127188	278	102	23	50.81	6.87	54.92
chr1	137564951	137565270	320	115	22	86.66	7.73	69.71
chr1	138693438	138693655	218	100	13	56.39	8.79	60.1
chr1	139724402	139724630	229	155	13	53.42	6.76	58.76
chr1	152457736	152458202	467	353	37	114.35	6.95	60.5
chr1	152663975	152664219	245	175	15	64.4	6.84	64.24
chr1	152912320	152912528	209	76	12	51.38	7.82	54.85
chr1	153557647	153557869	223	74	14	52.25	8.04	55.82
chr1	153726535	153726796	262	169	15	60.65	7.82	62.45
chr1	154254756	154255101	346	163	23	58.06	7	60.61
chr1	154550148	154550339	192	124	12	55.27	8.79	60.65
chr1	154637630	154637858	229	99	18	91.51	9.77	68.82
chr1	154639904	154640354	451	232	43	219.76	15.85	23.91
chr1	154943572	154943829	258	191	17	55.02	5.58	59.95
chr1	154948094	154948480	387	187	44	200.27	16.23	36.9
chr1	155825506	155825816	311	129	24	55.63	6.25	60.57
chr1	158114422	158114816	395	157	42	191.56	12.98	38.71
chr1	159448327	159448647	321	206	23	63.46	7	63.98
chr1	162125036	162125398	363	157	21	68.2	9.15	67.21
chr1	163619019	163619504	486	275	62	390.13	22.47	15.91
chr1	163665131	163665340	210	142	12	51.16	7.82	54.74
chr1	163939119	163939478	360	189	23	50.81	5.56	54.92
chr1	163947185	163947562	378	162	28	114.61	10.39	59.88
chr1	163966571	163966832	262	114	17	63.3	7.32	63.92
chr1	165285988	165286190	203	89	13	52.04	7.49	55.48
chr1	165329260	165329472	213	142	12	50.52	7.82	54.42
chr1	165456170	165456400	231	72	13	53.55	6.84	58.82
chr1	165600123	165600522	400	189	28	121.28	12.7	60.53
chr1	165600903	165601256	354	110	32	167.23	14.66	45.42
chr1	165687645	165688155	511	157	35	137.54	8.79	57.34
chr1	166067970	166068280	311	99	18	55.79	6.18	61.07
chr1	167519404	167519754	351	194	40	174.14	15.82	42.15
chr1	167716508	167716778	271	111	17	54.08	7.93	59.38
chr1	168122510	168122732	223	91	15	65.17	8.11	64.72
chr1	169684857	169685144	288	138	17	63.8	8.11	63.06
chr1	170155990	170156204	215	113	12	50.1	7.82	53.6
chr1	170214462	170214977	516	178	36	102.44	6.28	63.58
chr1	170514343	170514663	321	166	27	136.26	14.66	57.07
chr1	170528515	170528968	454	347	30	115.32	9.77	60.28
chr1	174455053	174455622	570	242	69	296.57	17.27	18.57
chr1	175291931	175292178	248	130	15	63.71	6.84	63.26
chr1	176548939	176549177	239	133	14	50.48	7.49	54.24
chr1	176738185	176738422	238	62	13	52.11	6.84	55.61
chr1	179475407	179475773	367	213	27	106.54	9.99	62.97
chr1	180866629	180866951	323	163	20	71.99	6.81	68.92
chr1	180883030	180883386	357	181	30	54.69	7.34	59.59
chr1	181523228	181523440	213	93	13	56.09	6.64	61.24
chr1	182295338	182295650	313	94	22	69.95	6.77	68.3
chr1	184769479	184769720	242	140	14	52.64	7.04	57.41
chr1	185371204	185371422	219	90	14	52.25	6.32	56.54
chr1	186218548	186218819	272	154	19	85.02	9.49	70.48
chr1	186343423	186343667	245	127	14	57.42	7.82	60.5
chr1	186408357	186408780	424	214	32	126.37	11.65	60.05
chr1	186426309	186426537	229	72	13	51.72	7.46	55.02
chr1	187374066	187374499	434	76	31	54.69	5.63	59.54
chr1	187658108	187658485	378	195	33	115.45	12.09	60.4
chr1	187674542	187674843	302	175	23	109.75	13.68	62.16
chr1	187739529	187739786	258	175	17	64.7	8.2	64.3
chr1	187878187	187878592	406	219	29	82.04	7.53	70.56
chr1	188204420	188204637	218	62	14	63.59	7.82	63.81
chr1	189295378	189295670	293	158	18	74.65	8.79	70.12
chr1	191253354	191253726	373	128	35	171.1	13.09	42.98
chr1	191319700	191319949	250	76	15	54.44	5.83	60.19
chr1	191320174	191320505	332	184	37	199.81	16.06	36.26
chr1	191341325	191341538	214	147	12	50.31	7.82	53.87
chr1	191403319	191403552	234	63	14	52.25	5.91	56.54
chr1	192096915	192097269	355	186	25	89.21	10.82	69.65
chr1	192528216	192528705	490	139	32	63.9	5.3	63.26
chr1	194218996	194219222	227	73	13	54.4	6.84	60.04
chr1	194862230	194862438	209	139	12	51.38	6.84	54.85
chr1	195015508	195015866	359	198	24	67.42	5.83	66.95
chr1	195245355	195245706	352	135	27	96.75	9.38	66.18
chr1	196447570	196447811	242	169	15	58.79	7.85	61.01
chr10	6373382	6373658	277	105	22	52.49	7.53	57.08
chr10	6402195	6402407	213	141	12	50.52	7.82	54.42
chr10	6729747	6729959	213	118	12	50.52	7.82	54.42
chr10	7232438	7232600	163	112	15	88.31	12.7	70.36
chr10	7232820	7233023	204	48	15	67.16	12.7	66.41
chr10	7236220	7236432	213	157	19	105.14	16.61	62.98
chr10	7931321	7931609	289	95	25	121.78	15.63	60.44
chr10	12642329	12642591	263	151	15	58.79	8.54	61.01
chr10	12903601	12903823	223	151	13	51.37	8.11	54.83
chr10	13043048	13043302	255	115	16	55.52	8.5	60.43
chr10	13096784	13097097	314	145	23	70.87	7	69.33
chr10	16150101	16150374	274	142	15	58.18	7.82	60.56
chr10	17742906	17743188	283	162	20	91.79	13.68	68.88
chr10	18394376	18394579	204	73	13	51.8	6.66	55.12
chr10	19332898	19333119	222	133	13	55.49	8.79	60.24
chr10	23431733	23432005	273	162	17	57.71	7.73	61.04
chr10	23978818	23979006	189	119	12	56	7.82	61.04
chr10	24061077	24061379	303	221	23	100.34	8.8	63.94
chr10	24678546	24678952	407	171	76	496.94	30.29	30
chr10	27817579	27817793	215	72	13	53.13	8.11	58.11
chr10	29004073	29004393	321	156	22	89.54	9.77	69.69
chr10	33991651	33991920	270	156	14	52.43	7.82	56.96
chr10	37461554	37461747	194	120	12	54.79	7.82	59.76
chr10	37841707	37842164	458	214	69	477.73	37.13	26.09
chr10	39451010	39451364	355	202	23	61.96	8.32	63.89
chr10	41544872	41545076	205	131	12	52.26	8.79	56.79
chr10	41654426	41654720	295	74	20	58.34	6.38	60.67
chr10	41847636	41847997	362	202	26	81.95	8.79	70.34
chr10	41930619	41930811	193	127	12	55.03	7.82	60.36
chr10	43148174	43148607	434	264	28	106.45	10.08	63.03
chr10	43442596	43442971	376	273	35	109.56	7.4	62.05
chr10	44194060	44194499	440	177	58	189.93	11.68	37.89
chr10	44701883	44702116	234	91	13	52.81	6.82	57.18
chr10	45614290	45614745	456	307	35	111.94	9.87	61.3
chr10	46092090	46092260	171	75	13	68.65	11.73	67.43
chr10	50991268	50991490	223	76	14	62.38	7.82	63.85
chr10	56363445	56363690	246	88	13	50.52	8.79	54.51
chr10	59665623	59665895	273	162	18	67.74	7.38	67.3
chr10	59665996	59666367	372	158	25	73.23	6.49	70.37
chr10	60289477	60289738	262	112	17	55.67	7.16	60.71
chr10	60543050	60543359	310	149	19	67.32	9.22	66.38
chr10	60778102	60778441	340	213	36	168.73	15.45	45.11
chr10	61702102	61702301	200	115	12	53.39	8.79	58.68
chr10	62409457	62409811	355	223	52	342.44	25.24	18.87
chr10	62495126	62495478	353	171	25	102.09	15.96	63.55
chr10	63414917	63415118	202	76	13	60.17	8.79	62.39
chr10	64180946	64181191	246	135	15	64.17	8.79	64.31
chr10	66214976	66215512	537	226	65	394.53	22.47	16.67
chr10	66217019	66217223	205	74	13	59.43	7.82	61.84
chr10	66648354	66648608	255	73	19	52.83	5.52	57.46
chr10	68404927	68405096	170	76	12	60.98	7.82	62.6
chr10	68472077	68472434	358	222	59	421.87	23.32	19.44
chr10	70107157	70107403	247	72	16	65.59	8.02	65.35
chr10	70847270	70847575	306	155	18	71.77	7.82	68.63
chr10	71140042	71140230	189	114	12	56	9.77	61.04
chr10	71569686	71570018	333	159	21	54.16	6.76	59.38
chr10	72843911	72844157	247	139	13	50.33	8.79	54.03
chr10	74173184	74173396	213	123	12	50.52	8.79	54.42
chr10	75054255	75054659	405	195	28	106.37	12.84	62.61
chr10	76196152	76196354	203	102	14	55.01	7.73	59.81
chr10	76298494	76298790	297	137	15	53.81	9.77	59.21
chr10	76796320	76796689	370	186	25	106.69	12.7	63.01
chr10	77783659	77784107	449	190	42	193.91	13.31	37.22
chr10	79447572	79447882	311	148	19	53.13	8.11	58.13
chr10	79604891	79605174	284	85	18	60.11	7.57	62.25
chr10	79689170	79689403	234	165	15	50.02	6.46	53.47
chr10	79711751	79712273	523	146	34	58.98	4.63	61.98
chr10	81111547	81111893	347	236	39	166.56	15.02	46.5
chr10	83267992	83268441	450	202	45	147.75	10.28	54.46
chr10	83420170	83420520	351	195	23	61.96	5.06	63.63
chr10	83765927	83766192	266	125	17	73.81	9.77	70.1
chr10	83846501	83846753	253	182	14	54.71	7.66	59.62
chr10	84379791	84380296	506	146	32	98.52	9.02	65.62
chr10	84470185	84470419	235	105	17	62.59	8.65	63.71
chr10	87026266	87026574	309	153	18	61.06	6.69	62.72
chr10	87320944	87321195	252	72	18	56.79	5.73	60.83
chr10	88870255	88870515	261	112	16	67.82	10.75	67.32
chr10	90898926	90899248	323	142	25	71.19	6.26	68.56
chr10	91321330	91321570	241	118	16	72.63	8.79	68.77
chr10	91322032	91322345	314	181	19	76.94	11.73	70.35
chr10	92498226	92498507	282	143	19	81.21	8.39	70
chr10	92797581	92797885	305	148	20	80.21	9.02	70.12
chr10	92898413	92898665	253	85	17	71.88	7.21	68.58
chr10	94964421	94964800	380	195	24	97.07	9.77	66.23
chr10	95192569	95192934	366	209	32	137.77	13.46	57.38
chr10	95835312	95835594	283	134	17	55.58	8.5	60.45
chr10	95922929	95923138	210	136	12	50.64	10.62	54.54
chr10	96682385	96682654	270	176	17	62.85	9.15	63.99
chr10	96682846	96683162	317	147	20	81.14	10.44	70.34
chr10	97434369	97434707	339	225	28	108.86	9.54	63.12
chr10	98538940	98539364	425	212	60	229.85	14.71	24.41
chr10	98581422	98581716	295	176	18	61.06	8.78	62.72
chr10	98690941	98691273	333	203	24	76.99	6.09	70.41
chr10	99590946	99591340	395	181	40	174.14	14.24	42.34
chr10	107408535	107408820	286	137	15	55.84	10.75	61.13
chr10	107541122	107541392	271	135	19	87.39	10.75	70.25
chr10	108164796	108165017	222	68	13	55.49	6.84	60.24
chr10	108820858	108821163	306	178	20	85.92	11.73	68.79
chr10	110231804	110231964	161	88	12	52.58	7.73	57.36
chr10	110241315	110241568	254	149	15	51.97	6.46	55.16
chr10	111109904	111110233	330	151	23	61.47	7.09	63.17
chr10	111238146	111238509	364	251	26	94.96	10.14	66.01
chr10	112462271	112462493	223	155	13	55.27	6.84	60.66
chr10	115166087	115166471	385	312	32	156.93	12.7	49.28
chr10	116265224	116265657	434	246	38	172.12	15.45	42.92
chr10	116448144	116448520	377	240	31	151.28	12.7	52.76
chr10	117385566	117385996	431	177	28	64.62	5.25	64.53
chr10	118545416	118545678	263	190	14	53.77	7.82	58.97
chr10	118768219	118768503	285	173	20	58.34	5.55	61.05
chr10	119052273	119052783	511	312	38	99.95	7.37	64.1
chr10	119802395	119802879	485	232	60	285.59	16.9	19.48
chr10	119814471	119814920	450	282	37	94.44	8.65	66.39
chr10	119858987	119859420	434	327	26	92.2	7.82	68.59
chr10	120642991	120643674	684	202	57	196.95	8.65	36.21
chr10	120831520	120831824	305	198	22	94.48	9.02	66.48
chr10	120866148	120867006	859	152	74	294.34	12.29	19.44
chr10	121126728	121127073	346	190	22	72.34	7.73	68.91
chr10	121574017	121574249	233	160	13	53.14	6.84	58.16
chr10	121667883	121668257	375	123	48	238.27	15.55	22.81
chr10	122231395	122231791	397	241	32	60.54	5.41	62.18
chr10	122292790	122292995	206	138	12	52.04	6.84	55.33
chr10	124527297	124527510	214	103	12	50.31	7.82	53.87
chr10	125247118	125247462	345	162	22	72.56	8.5	68.6
chr10	125247734	125248038	305	126	19	52.83	6.6	57.27
chr10	125349260	125349618	359	169	33	174.04	12.7	41.96
chr10	126558028	126558400	373	174	34	153.01	14.53	51.58
chr10	126851035	126851275	241	134	15	65.33	11.73	64.98
chr10	127520240	127520441	202	65	14	62.48	7.09	63.63
chr10	127986126	127986362	237	73	14	52.25	6.84	55.82
chr11	3831900	3832198	299	123	19	64.29	7.73	64.47
chr11	8029991	8030263	273	92	17	55.02	5.91	59.95
chr11	8324648	8325246	599	256	45	89.79	5.48	70
chr11	8734174	8734592	419	173	104	810.93	37.02	28.57
chr11	9794719	9794994	276	134	27	101.98	9.55	62.87
chr11	11730480	11730800	321	145	20	60.88	5.77	62.46
chr11	11860956	11861255	300	127	18	58.91	9.41	61.85
chr11	12251230	12251515	286	159	15	51.53	9.02	54.51
chr11	14782569	14782764	196	123	12	54.32	7.82	59.81
chr11	16743871	16744336	466	162	53	225.89	9.55	24.43
chr11	18750770	18751184	415	187	45	244.85	18.86	22.22
chr11	18783489	18783836	348	209	21	51.54	6.27	54.62
chr11	19184441	19184685	245	170	16	61.19	8.2	63.67
chr11	19723734	19723989	256	112	15	54	8.45	59.3
chr11	20279116	20279383	268	171	17	72.64	10.63	68.82
chr11	20442883	20443284	402	203	25	53.91	6.83	59.22
chr11	20539864	20540151	288	200	17	55.02	7.01	60.3
chr11	26386111	26386360	250	64	17	77.8	11.73	69.1
chr11	26390127	26390477	351	185	34	131.01	8.27	59.9
chr11	28893590	28893787	198	129	12	53.85	7.82	59.27
chr11	29072741	29073051	311	183	26	90.14	11.45	70.36
chr11	31571899	31572098	200	75	14	63.89	9.92	63.22
chr11	32783400	32783723	324	157	19	59.02	6.95	61.99
chr11	33644464	33644651	188	56	14	52.25	6.1	56.54
chr11	35017699	35018004	306	209	32	116.67	9.93	61.96
chr11	35261586	35261853	268	76	16	63.49	7.46	64.17
chr11	36235621	36235865	245	112	13	50.72	6.84	54.68
chr11	43495253	43495584	332	192	26	89.71	8.79	69.83
chr11	44469062	44469259	198	70	12	53.85	7.82	59.27
chr11	45271215	45271520	306	167	20	68.93	6.95	67.39
chr11	45492479	45492712	234	163	17	52.01	7.21	55.26
chr11	45532246	45532502	257	137	16	68.75	8.79	67.41
chr11	46662283	46662510	228	76	14	52.86	6.66	57.69
chr11	48418647	48419222	576	267	100	739.82	34.2	22.22
chr11	49745448	49745789	342	178	24	67.42	8.63	67.05
chr11	51203138	51203527	390	193	38	206.3	18.56	33.55
chr11	51282947	51283424	478	221	68	218.89	13.91	23.74
chr11	51353092	51353408	317	161	16	56.48	8.79	60.21
chr11	51502175	51502746	572	204	41	75.49	6.39	69.79
chr11	52213976	52214201	226	115	14	53.31	7.49	58.44
chr11	52316425	52316759	335	164	20	79.24	10.75	69.1
chr11	52436387	52436654	268	88	19	52.83	5.8	57.46
chr11	53039749	53039937	189	90	12	56	9.77	61.04
chr11	57332023	57332307	285	165	23	62.14	5.67	63.92
chr11	58680593	58680966	374	175	25	73.06	8.09	69.59
chr11	58752307	58752639	333	188	22	52.97	7.4	57.92
chr11	58841462	58841661	200	89	12	52.86	7.73	57.73
chr11	59807915	59808225	311	180	21	60.13	8.27	62.32
chr11	60590736	60590924	189	75	16	82.68	10.82	71.81
chr11	62897680	62897970	291	174	17	68.14	7.82	67.01
chr11	62949076	62949333	258	111	15	51.15	6.46	54.66
chr11	63113215	63113643	429	234	54	289.89	18.55	18.42
chr11	63212823	63213275	453	260	51	284.89	15.45	19.23
chr11	64148954	64149341	388	172	41	123.04	10.73	60.14
chr11	64251181	64251491	311	173	17	54.39	8.32	60.01
chr11	64255738	64255988	251	106	15	63.04	9.77	64.18
chr11	64356222	64356505	284	107	15	56.23	8.79	61.45
chr11	64403607	64403979	373	244	24	82.29	6.11	71.63
chr11	64432243	64432472	230	162	15	58.79	8.29	61.72
chr11	64584534	64584876	343	216	22	91.48	8.79	68.65
chr11	64615662	64616022	361	91	26	116.43	11.72	61.21
chr11	64983895	64984082	188	104	13	63.79	10.75	63.08
chr11	67454258	67454525	268	178	16	60.55	7.09	62.21
chr11	67851651	67851902	252	60	17	77.28	7.82	69.52
chr11	67887218	67887575	358	204	22	75.4	9.15	70.03
chr11	67892040	67892287	248	72	16	61.37	7.49	63.33
chr11	67903377	67903660	284	116	16	53.63	6.66	58.93
chr11	68451406	68452163	758	165	64	193.91	8.83	37.43
chr11	68924370	68924622	253	104	14	52.25	7.3	55.82
chr11	69209506	69209721	216	143	20	73.79	7.59	70.24
chr11	69224710	69225149	440	255	31	50.13	5.41	53.88
chr11	69232288	69232681	394	152	25	54.66	4.21	59.49
chr11	69373657	69373919	263	162	18	64.53	7.51	64.62
chr11	69394858	69395217	360	176	24	67.42	5.84	67.05
chr11	69775944	69776234	291	153	17	55.02	7.87	59.95
chr11	69808936	69809178	243	114	16	62.55	8.32	63.67
chr11	70223486	70223700	215	70	12	50.1	6.84	53.6
chr11	70377276	70377562	287	167	18	60.78	6.95	62.41
chr11	72254685	72254922	238	163	17	72.64	6.87	68.82
chr11	74863401	74863707	307	211	19	76.47	7.59	70.25
chr11	75219466	75219944	479	186	43	197.81	12.12	36.63
chr11	75912718	75913064	347	213	22	53.86	5.41	59.38
chr11	76162837	76163208	372	242	26	106.19	9.77	62.67
chr11	77499256	77499722	467	250	41	94.17	6.31	66.35
chr11	77795123	77795540	418	120	29	65.68	6.49	65.9
chr11	77845600	77845926	327	157	23	50.81	6.06	54.92
chr11	78511329	78511578	250	82	20	101.29	12.7	63.21
chr11	79463760	79464140	381	126	25	83.04	7.73	71.07
chr11	79662236	79662541	306	205	22	87.29	8.28	69.59
chr11	80496420	80496710	291	110	17	68.14	8.79	67.01
chr11	81007354	81007715	362	178	38	217.35	22.47	24.65
chr11	82223894	82224204	311	181	21	69.03	7.93	67.64
chr11	84953565	84953895	331	136	20	58.34	7.88	60.67
chr11	85526935	85527309	375	207	33	168.5	16.61	44.92
chr11	85589151	85589478	328	145	27	86.28	12.02	69.42
chr11	85589893	85590158	266	181	18	61.22	5.77	63.48
chr11	86782626	86783016	391	183	30	68.01	4.92	66.91
chr11	86787318	86787548	231	147	13	53.55	6.84	58.82
chr11	87236511	87236851	341	125	29	50.02	4.25	53.43
chr11	87256918	87257320	403	227	64	156.84	6.27	48.92
chr11	87850501	87850816	316	126	19	76.49	11.73	70.22
chr11	87994464	87994888	425	215	37	59.33	6.37	61.78
chr11	88049320	88049629	310	156	17	64.22	10.75	64.26
chr11	88144421	88144636	216	112	13	52.91	8.11	57.81
chr11	88295103	88295346	244	75	19	61.12	6.01	63.64
chr11	88829197	88829522	326	251	23	50.81	5.54	54.92
chr11	88829546	88829779	234	130	17	56.48	6.49	60.16
chr11	88830264	88830793	530	181	34	126.06	11.73	60
chr11	89135710	89135915	206	133	12	52.04	8.79	55.33
chr11	89367937	89368397	461	312	42	189.59	12.47	38.74
chr11	90926756	90926964	209	136	16	76.42	9.02	70.06
chr11	91167039	91167461	423	220	34	55.05	6.1	60.54
chr11	94126583	94126941	359	249	35	151.16	10.82	52.58
chr11	94490875	94491277	403	186	26	65.74	6.23	66.01
chr11	95655457	95655669	213	139	12	50.52	9.77	54.42
chr11	96293321	96293566	246	176	14	57.21	7.82	60.36
chr11	96548258	96548480	223	67	15	60.68	6.66	62.56
chr11	96838984	96839511	528	194	39	128.04	10.1	59.9
chr11	97011887	97012236	350	221	26	78.85	5.68	68.85
chr11	97850059	97850485	427	173	30	82.04	7.26	70.56
chr11	98011663	98012042	380	274	33	142.91	12.02	53.73
chr11	98650126	98650528	403	204	40	146.69	10.82	54.55
chr11	98886240	98886446	207	104	12	51.82	7.82	55.17
chr11	98933163	98933656	494	259	38	137.75	9.14	57.22
chr11	100599543	100599783	241	87	17	50.32	7.21	54.01
chr11	100800926	100801287	362	196	27	72.56	7.97	68.54
chr11	100808209	100808578	370	211	26	80.03	8.11	69.9
chr11	100943520	100943913	394	193	28	75.28	7.21	70.68
chr11	100973141	100973366	226	152	14	61.67	7.82	63.27
chr11	101038365	101038592	228	155	14	52.25	7.4	56.54
chr11	101073349	101073634	286	129	16	62.42	7.82	63.54
chr11	101703797	101704149	353	113	25	63.98	6.26	63.62
chr11	101742129	101742500	372	155	30	86.8	7.97	69.8
chr11	105154376	105154787	412	140	74	404.43	19.93	17.95
chr11	105619969	105620193	225	134	15	69.24	11.73	67.69
chr11	105945320	105946054	735	522	99	447.02	19.23	23.33
chr11	107098021	107098273	253	125	14	55.76	7.82	60.95
chr11	108058880	108059175	296	103	18	72.04	7.59	69.04
chr11	108116089	108116347	259	185	20	92.4	14.42	67.99
chr11	108131173	108131741	569	217	46	61.1	5.79	63.56
chr11	108757313	108757725	413	246	28	103.27	10.14	63.02
chr11	109685715	109685906	192	117	12	55.27	7.82	60.65
chr11	110755125	110755469	345	101	34	187.98	14.66	38.46
chr11	111524657	111524891	235	65	14	54.14	6.16	59.36
chr11	111663058	111663293	236	161	14	59.38	7.82	61.79
chr11	111832324	111832559	236	68	13	52.52	7.82	57.13
chr11	111843863	111844126	264	191	16	67.14	7.82	66.29
chr11	112129088	112129378	291	163	17	68.14	9.77	67.01
chr11	112144365	112144637	273	76	26	144.4	11.73	53.5
chr11	112160478	112160718	241	170	14	50.06	6.66	53.47
chr11	112787611	112787934	324	188	23	103.63	10.75	63.61
chr11	113049545	113049934	390	225	29	97.13	9.14	66.62
chr11	113055506	113055830	325	168	21	88.57	11.73	70.1
chr11	113062984	113063426	443	301	29	64.62	5.99	64.53
chr11	113082838	113083355	518	157	40	99.99	6.83	64.05
chr11	113158464	113158843	380	178	25	67	5.09	66.1
chr11	113195824	113196229	406	202	27	96.79	9.15	66.28
chr11	113285403	113285643	241	125	14	50.84	7.61	55.15
chr11	113647029	113647534	506	280	61	204.53	11.76	32.92
chr11	113653058	113653497	440	202	33	105.7	9.52	62.69
chr11	113754310	113754684	375	138	24	91.19	6.84	69.87
chr11	113768174	113768580	407	121	30	115.24	8.2	60.16
chr11	113770218	113770442	225	154	13	54.84	9.77	59.73
chr11	113929794	113930104	311	177	17	52.63	7.27	57.36
chr11	114317414	114317639	226	91	14	61.67	7.82	63.27
chr11	114684231	114684613	383	221	25	103.5	11.73	63.16
chr11	114691471	114691816	346	187	33	145.33	15.72	54.89
chr11	116522089	116522485	397	328	24	50.81	5.52	54.92
chr11	117359286	117359632	347	144	22	69.95	6.76	68.3
chr11	118100480	118100836	357	166	24	57.98	5.69	60.69
chr11	118668878	118669113	236	61	14	51.11	5.83	54.67
chr11	119420269	119420520	252	94	19	92.67	12.7	67.6
chr11	119497577	119497800	224	153	14	58.34	7.27	60.61
chr11	119498620	119498903	284	141	24	102.06	13.91	63.45
chr11	119976258	119976572	315	158	17	58.37	9.92	61.37
chr11	120085310	120085688	379	181	36	108.34	7.18	62.52
chr11	120165893	120166258	366	206	30	82.04	9.62	70.56
chr11	120240143	120240480	338	118	21	54.43	5.73	60.16
chr11	120574888	120575316	429	271	29	64.62	5.22	64.53
chr11	121098519	121098901	383	156	25	76.02	7.46	70.32
chr12	3235270	3235575	306	142	18	52.59	7.21	57.35
chr12	4233844	4234612	769	544	75	265.75	16	21.11
chr12	8214860	8215168	309	158	19	67.04	8.32	66.15
chr12	8805487	8805719	233	158	17	66.49	11.43	66.34
chr12	9372740	9373130	391	81	32	99.59	7.25	65.17
chr12	11219803	11220087	285	120	15	56.03	8.79	61.12
chr12	12245172	12245403	232	137	13	53.35	7.82	58.46
chr12	13032793	13033102	310	169	22	54.37	5.95	59.98
chr12	13192099	13192438	340	135	22	87.05	10.08	69.81
chr12	13487855	13488061	207	134	12	51.82	7.82	55.17
chr12	16369831	16370129	299	190	27	119.52	10.05	60.91
chr12	25412459	25412701	243	94	16	72.13	8.79	69.09
chr12	25734196	25734396	201	76	16	83.87	10.75	70.7
chr12	25813234	25813439	206	61	12	50.71	8.54	54.66
chr12	27494496	27494738	243	154	13	51.11	10.75	54.61
chr12	27920541	27920884	344	177	27	105.62	10.05	62.13
chr12	28150731	28151072	342	145	20	71.96	8.11	68.87
chr12	28662748	28663104	357	180	23	75.62	10.82	69.92
chr12	29207988	29208393	406	205	38	200.39	24.43	37.13
chr12	30327850	30328099	250	127	15	56.56	6.92	60.32
chr12	30379587	30379829	243	174	14	53.69	8.11	58.95
chr12	30474181	30474546	366	195	31	110.02	10.56	62.39
chr12	30648490	30648748	259	99	16	65.59	8.41	65.35
chr12	31274357	31274599	243	135	14	52.25	7.89	56.54
chr12	33921291	33921533	243	70	13	51.11	7.82	54.61
chr12	34114315	34114590	276	197	16	64.35	10.72	64.12
chr12	34933417	34933670	254	181	18	73.47	8.32	69.84
chr12	35526088	35526494	407	125	34	166.32	13.68	45.93
chr12	35874397	35874892	496	282	49	157.47	9.74	48.91
chr12	36755641	36755905	265	166	22	77.92	7.64	69.07
chr12	37043746	37044021	276	116	16	64.5	6.84	64.37
chr12	37520209	37520833	625	261	176	1237.03	34.93	50
chr12	38850086	38850359	274	184	17	71.93	9.77	68.7
chr12	40333323	40333596	274	162	18	63.72	6.95	63.17
chr12	40763871	40764249	379	207	35	77.6	7.79	69.38
chr12	40994097	40994474	378	205	28	84.38	8.27	70.31
chr12	41204363	41204707	345	174	21	83.96	11.73	70.77
chr12	46114479	46114882	404	243	28	112.89	9.77	60.83
chr12	47496210	47496619	410	261	37	190.39	15.63	38.3
chr12	53482488	53483040	553	188	36	59.1	4.99	61.88
chr12	53604184	53604442	259	75	15	57.78	7.33	61
chr12	53900007	53900245	239	70	13	51.91	6.84	55.12
chr12	54688584	54688787	204	140	13	59.68	10.75	61.98
chr12	57446665	57447090	426	159	27	79.08	7.21	69.1
chr12	57870633	57870968	336	190	22	93.16	8.79	66.58
chr12	58039215	58039498	284	149	16	62.15	8.69	63.96
chr12	58117230	58117696	467	209	33	91	6.95	69.55
chr12	58597455	58597759	305	163	22	101.12	12.7	63.32
chr12	61973601	61973811	211	125	12	50.95	7.82	55.28
chr12	70533111	70533389	279	154	17	55.02	7.55	59.86
chr12	70576008	70576281	274	159	15	52.07	8.72	55.5
chr12	70995609	70995798	190	121	15	51.72	7.21	55
chr12	72038758	72038996	239	75	15	56.88	6.66	60.87
chr12	72149156	72149431	276	147	18	78.66	9.77	68.91
chr12	72398280	72398502	223	64	14	62.38	9.77	63.85
chr12	72552205	72552536	332	143	23	94.32	8.98	65.84
chr12	74435455	74435657	203	62	12	52.71	8.79	56.88
chr12	74517379	74517697	319	148	20	64.91	7.49	64.6
chr12	74709081	74709385	305	204	19	63.92	7.84	63.46
chr12	74876048	74876384	337	155	24	82.27	10.94	71.17
chr12	76178333	76178593	261	150	16	67.82	9.77	67.32
chr12	76495436	76495686	251	120	15	59.5	7.33	61.88
chr12	78338900	78339193	294	156	19	52.86	6.36	57.66
chr12	78786384	78786619	236	137	13	52.52	7.82	57.13
chr12	80455888	80456219	332	189	22	94.13	11.73	66.39
chr12	80509873	80510148	276	153	17	71.47	8.79	68.46
chr12	80660597	80660932	336	221	26	123.54	12.7	60.87
chr12	80820397	80820812	416	216	32	134.1	13.09	57.94
chr12	81122156	81122534	379	193	27	84.8	10.25	70.08
chr12	81667414	81667646	233	139	15	66.09	8.62	66.69
chr12	81744773	81745077	305	197	22	69.95	8.58	68.3
chr12	81938708	81938982	275	205	24	126.4	14.66	60.33
chr12	82159719	82159916	198	127	13	57.16	9.92	60.52
chr12	82904923	82905285	363	248	26	108.46	10.75	62.57
chr12	86125624	86125870	247	136	18	70.43	8.5	69
chr12	86490555	86490797	243	168	14	52.25	6.13	56.54
chr12	86560160	86560659	500	292	45	205.29	15.45	32.91
chr12	86621361	86621687	327	138	23	83.12	8.5	71.15
chr12	88729021	88729463	443	214	74	432.98	27.72	20
chr12	92165076	92165494	419	225	36	144.48	12.09	53.99
chr12	92651298	92651639	342	171	18	50.07	8.5	53.56
chr12	95610230	95610419	190	107	12	55.76	7.82	60.86
chr12	96371061	96371282	222	135	13	55.49	7.82	60.24
chr12	99288253	99288539	287	140	16	62.21	7.82	63.97
chr12	101138318	101138563	246	142	13	50.52	8.79	54.51
chr12	101348092	101348369	278	154	18	61.06	8.27	62.72
chr12	103707254	103707559	306	114	18	61.06	6.62	62.72
chr12	103740148	103740468	321	96	21	73.79	7.81	69.52
chr12	105452175	105452453	279	108	20	92.87	12.7	67.87
chr12	105875164	105875397	234	143	13	52.93	7.82	57.81
chr12	106040072	106040475	404	190	29	116.34	11.29	60.72
chr12	106106129	106106537	409	270	30	114.19	11.19	60.73
chr12	106216730	106216960	231	120	13	51.31	7.46	54.89
chr12	106350909	106351247	339	175	34	135.27	12.09	57.33
chr12	107309949	107310180	232	135	13	53.35	7.82	58.46
chr12	107505855	107506268	414	130	46	262.58	17.87	20.65
chr12	108786196	108786419	224	156	14	62.14	6.84	63.88
chr12	109169146	109169543	398	268	38	169.46	13.14	44.83
chr12	109179509	109179848	340	169	22	68.46	8.65	67.48
chr12	110670788	110671223	436	184	31	110.02	8.65	62.39
chr12	110987468	110987903	436	269	45	239.89	16.5	23.42
chr12	111712859	111713081	223	145	22	120.16	12.52	60.87
chr12	111758452	111758835	384	145	38	174.54	12.36	42.27
chr12	111829730	111830180	451	290	33	56.71	4.33	60.87
chr12	113177155	113177394	240	128	18	79.91	9.52	69.48
chr12	113219502	113219754	253	113	15	62.6	7.82	63.75
chr12	114394099	114394437	339	185	21	62.86	7.21	64.05
chr12	117519508	117519840	333	100	32	94.7	6.39	66.06
chr13	3708350	3708768	419	249	37	131.34	10.36	59.79
chr13	3793383	3793587	205	76	14	52.25	5.91	55.82
chr13	3946625	3946873	249	160	16	58.79	10.77	61.01
chr13	6661275	6661593	319	115	20	52.83	6.21	57.46
chr13	7800264	7800490	227	113	16	76.29	8.79	70.48
chr13	9757371	9757668	298	148	19	64.51	8.5	64.45
chr13	12178198	12178480	283	113	18	71.62	7.21	68.46
chr13	12423755	12424100	346	107	27	59.75	4.68	62.02
chr13	14046533	14046872	340	150	24	50.79	6.39	54.86
chr13	15454314	15454525	212	81	12	50.73	9.77	54.76
chr13	15556645	15557008	364	166	31	110.02	11.16	62.73
chr13	15694528	15694960	433	214	32	142.76	13.68	53.71
chr13	16982198	16982405	208	118	12	51.6	6.84	54.91
chr13	20003950	20004168	219	144	16	78.51	9.77	68.94
chr13	20578967	20579169	203	72	12	52.71	6.84	56.88
chr13	24165362	24165706	345	185	34	178.46	13.64	39.72
chr13	24294262	24294607	346	153	23	69.95	8.23	68.3
chr13	24696922	24697206	285	136	16	53.43	7.49	58.78
chr13	24823276	24823507	232	76	13	53.35	8.79	58.46
chr13	25521684	25521990	307	157	20	85.67	9.77	69.83
chr13	25739989	25740216	228	157	15	68.48	7.82	67.31
chr13	25830411	25830876	466	151	49	231.19	17	24.59
chr13	26375416	26375974	559	196	51	108.22	5.18	62.41
chr13	26566695	26566928	234	153	13	52.93	7.82	57.81
chr13	28592074	28592300	227	158	13	54.4	8.79	60.04
chr13	28878587	28878833	247	75	14	51.2	7.85	54.77
chr13	29282460	29282812	353	212	28	131.32	10.44	59.64
chr13	30571228	30571466	239	151	14	58.72	7.82	60.97
chr13	31058460	31058818	359	202	23	76.02	7.77	70.13
chr13	31082098	31082458	361	144	27	82.2	6.76	71.23
chr13	31724350	31724606	257	184	17	76.02	7.82	70.06
chr13	32126177	32126427	251	160	15	52.6	6.46	57.37
chr13	32140247	32140496	250	114	16	70.41	11.73	68.83
chr13	32140506	32140778	273	179	19	79.4	8.79	69.21
chr13	32244079	32244350	272	177	26	144.78	15.63	54.01
chr13	32271838	32272100	263	158	20	97.38	11.73	66.76
chr13	32574407	32574741	335	162	24	90.16	11.14	70.45
chr13	32585242	32585475	234	162	14	59.22	7.73	61.83
chr13	32585741	32586153	413	188	30	82.04	7.66	70.56
chr13	32609278	32609593	316	178	20	58.34	8.89	60.67
chr13	34225233	34225638	406	88	24	66.04	6.95	66.87
chr13	34571014	34571244	231	93	15	57.17	9.17	60.38
chr13	34898576	34899031	456	277	28	59.75	6.78	62.02
chr13	35258168	35258438	271	172	20	86.53	11.34	69.59
chr13	35527149	35527367	219	144	14	63.34	8.79	63.96
chr13	36648423	36648666	244	108	14	57.64	7.82	60.96
chr13	37750215	37750472	258	120	17	55.02	8.37	59.95
chr13	37954417	37954776	360	182	23	78.88	8.07	69.25
chr13	38128913	38129254	342	100	27	84.8	7.4	70.31
chr13	38380546	38380783	238	165	15	57.1	5.83	61.11
chr13	38425370	38425659	290	165	16	61.61	9.77	63.33
chr13	38853395	38853656	262	153	14	52.25	8.5	55.82
chr13	39503659	39504072	414	293	30	125.12	9.77	60.14
chr13	41498246	41498481	236	62	13	52.52	6.84	57.13
chr13	41808083	41808381	299	105	20	86.78	9.66	69.72
chr13	42485252	42485434	183	113	12	51.54	6.01	54.85
chr13	43030032	43030469	438	241	33	112.9	8.65	60.94
chr13	43913824	43914254	431	235	33	151.07	9.77	52.4
chr13	43994008	43994260	253	123	14	53.36	7.46	58.6
chr13	44037086	44037368	283	156	17	64.88	8.11	64.55
chr13	46485046	46485460	415	320	28	56.76	5.95	60.92
chr13	47943922	47944268	347	175	19	52.83	6.76	57.46
chr13	49111463	49111744	282	162	17	55.79	6.95	61.04
chr13	51323550	51323740	191	117	13	51.41	7.73	54.83
chr13	51354498	51354925	428	145	91	638.1	32.45	16.67
chr13	51740408	51740672	265	74	21	53.45	5.41	58.81
chr13	52161172	52161372	201	144	12	53.16	6.84	58.31
chr13	52419145	52419363	219	108	13	56.16	8.79	61.27
chr13	52537021	52537382	362	193	24	87.39	9.99	70.5
chr13	53284185	53284478	294	129	18	63.95	8.32	63.54
chr13	53289187	53289567	381	138	36	150.87	12.26	52.22
chr13	53296843	53297624	782	201	73	296.09	12.36	18.31
chr13	53388444	53388834	391	187	28	81.22	7.64	70.07
chr13	54526632	54527025	394	164	80	356.42	15.5	19.57
chr13	54795552	54795867	316	144	22	53.04	5.95	58.01
chr13	54994197	54994745	549	296	45	57.51	5.24	60.69
chr13	56430685	56430929	245	82	14	57.42	8.79	60.5
chr13	56626460	56626933	474	312	31	59.02	5.64	61.89
chr13	56702580	56702944	365	224	24	84.06	6.98	70.94
chr13	56708591	56708911	321	124	22	62.16	6.09	63.92
chr13	57190053	57190280	228	104	13	54.19	7.82	59.46
chr13	57234328	57234596	269	116	17	63.08	9.15	64.3
chr13	57339124	57339534	411	246	28	50.38	5.93	54.04
chr13	57985184	57985560	377	267	29	69.63	6.12	68.03
chr13	58704147	58704488	342	223	25	108.9	10.17	63.17
chr13	59037596	59037942	347	126	24	105.12	10.75	62.87
chr13	60201244	60201645	402	134	24	79.56	7.27	69.45
chr13	60274980	60275268	289	181	22	61.5	7.25	63.2
chr13	62966990	62967327	338	179	21	64.05	8.78	63.65
chr13	63242277	63242519	243	80	18	87.38	8.79	70.17
chr13	63272749	63273039	291	121	23	64.24	7.03	64.39
chr13	63312873	63313232	360	173	21	69.36	8.39	67.82
chr13	63743053	63743532	480	327	31	103.51	8.65	63.26
chr13	63755965	63756182	218	144	13	56.39	9.77	60.1
chr13	64053501	64053738	238	67	14	58.94	7.82	61.88
chr13	64122110	64122538	429	208	67	345.96	18.63	19.23
chr13	67229434	67229638	205	119	13	59.43	8.79	61.84
chr13	67407393	67407683	291	159	19	82.29	9.77	71.7
chr13	68711927	68712226	300	203	42	218.57	13.63	23.57
chr13	69267574	69267777	204	67	12	52.48	7.82	57.06
chr13	70211972	70212176	205	135	12	52.26	6.84	56.79
chr13	71344667	71344955	289	130	25	107.12	9.99	62.54
chr13	72576018	72576474	457	293	34	151.5	11.73	53.12
chr13	72586478	72586826	349	183	22	87.29	10.38	69.59
chr13	73146667	73147136	470	255	39	144.84	10.17	54.18
chr13	73204954	73205237	284	107	19	80.11	9.25	70.08
chr13	73804633	73805022	390	209	26	55.03	5.8	60.4
chr13	78622496	78623040	545	365	42	180.95	14.66	39.52
chr13	80490410	80490647	238	100	15	57.1	7.49	61.11
chr13	80696378	80696696	319	215	26	65.74	7.39	66.01
chr13	80805568	80805955	388	75	27	116.92	8.79	61.52
chr13	81780810	81781020	211	75	13	56.55	10.44	60.23
chr13	85579362	85579657	296	199	17	67.08	7.82	66.2
chr13	87234600	87234855	256	66	15	61.94	8.79	63.5
chr13	89882040	89882385	346	172	36	139.64	12.62	54.99
chr13	90179196	90179559	364	163	28	131.16	12.7	60.2
chr13	90275762	90276297	536	352	50	257.31	12.7	20.2
chr13	90276351	90276575	225	151	14	54.84	6.84	59.73
chr13	90641874	90642218	345	165	25	88.68	8.96	69.82
chr13	90645941	90646200	260	75	16	65.59	8.44	65.35
chr13	90954232	90954543	312	111	20	72.79	8.32	69.66
chr13	91233299	91233585	287	152	20	73.98	10.12	69.86
chr13	93409391	93409800	410	241	31	141.46	13.68	54.09
chr13	94287270	94287507	238	142	14	52.25	6.87	55.82
chr13	94854234	94854548	315	141	19	52.83	6.82	57.46
chr13	94906407	94906669	263	110	15	51.73	7.49	55.04
chr13	97158125	97158404	280	118	14	50.59	7.82	54.54
chr13	97694119	97694324	206	140	12	52.04	6.84	55.33
chr13	97760357	97760591	235	155	13	52.72	8.79	56.98
chr13	97995276	97995502	227	97	13	50.52	7.21	54.38
chr13	98136576	98137188	613	268	88	444.36	21.22	22.58
chr13	98284300	98284725	426	229	57	274.96	13.83	21.69
chr13	98555041	98555407	367	211	22	62.82	7.93	64.01
chr13	99114027	99114379	353	152	24	103.59	12.7	63.4
chr13	99154067	99154470	404	216	33	145.33	12.24	54.89
chr13	99163231	99163665	435	149	26	50.38	4.71	54.04
chr13	99176045	99176282	238	168	14	58.94	7.82	61.88
chr13	99266948	99267323	376	239	24	90.97	8.79	69.47
chr13	99348692	99348974	283	142	22	68.55	7.81	67.38
chr13	100144302	100144561	260	93	22	69.95	7.31	68.3
chr13	100319504	100319712	209	126	12	51.38	7.82	54.85
chr13	100535969	100536263	295	152	19	81.32	8.79	70.22
chr13	100936478	100936704	227	75	15	68.74	10.75	67.31
chr13	101191975	101192224	250	180	17	72.64	9.02	68.82
chr13	101664811	101665055	245	157	14	55.91	6.64	61.19
chr13	101758988	101759284	297	149	22	103.34	8.79	63.12
chr13	102198295	102198520	226	151	13	54.62	7.82	59.97
chr13	102498332	102498636	305	148	17	64.52	8.69	64.54
chr13	103104258	103104684	427	248	33	105.7	8.58	62.48
chr13	103347251	103347545	295	175	26	116.43	14.36	61.21
chr13	103415338	103415925	588	221	40	67.65	5	67.25
chr13	103560305	103560626	322	179	19	67.32	7.84	66.38
chr13	103817850	103818223	374	148	25	54.52	5.12	60.21
chr13	105078729	105079029	301	133	19	59.32	9.38	61.68
chr13	108049536	108049862	327	132	21	80.45	12.38	70.24
chr13	108621472	108621783	312	237	22	69.95	6.75	68.3
chr13	109283155	109283482	328	215	22	87.29	7.98	69.59
chr13	110429495	110429861	367	174	23	86.3	9.92	69.5
chr13	110975299	110975524	226	82	14	61.67	8.79	63.27
chr13	111685620	111685900	281	103	17	61.36	7.61	63.29
chr13	111697686	111698107	422	204	31	112.17	11.56	61.34
chr13	112026686	112027057	372	170	31	125.72	8.5	59.95
chr13	114384463	114384691	229	166	13	52.56	6.64	57.29
chr13	114387202	114387540	339	185	26	68.39	8.11	67.38
chr13	114576026	114576277	252	168	14	55.96	8.79	61.1
chr13	117814099	117814375	277	113	17	52.8	6.49	57.13
chr14	7801276	7801491	216	160	14	64.08	7.82	64.23
chr14	8721912	8722189	278	134	17	56.64	6.95	60.53
chr14	8732986	8733557	572	397	39	105.56	7.56	62.19
chr14	9039695	9039917	223	153	14	53.99	8.32	59.27
chr14	12918651	12919072	422	225	34	96.66	6.28	65.99
chr14	17609291	17609646	356	168	24	95.74	12.62	65.39
chr14	17797660	17797941	282	120	17	60.21	7.49	62.38
chr14	20984549	20984874	326	142	29	115.88	9.87	60.32
chr14	21113677	21114038	362	167	26	116.24	12.7	60.6
chr14	21212683	21213055	373	178	33	123.44	10.09	60.59
chr14	21553580	21554082	503	354	34	105.03	6.95	62.66
chr14	22711012	22711302	291	151	17	67.42	10.62	66.91
chr14	22723765	22724062	298	136	20	65.96	7.21	66.76
chr14	23059591	23059818	228	70	13	54.19	8.79	59.46
chr14	23449590	23449845	256	169	16	68.98	10.75	67.49
chr14	23748935	23749199	265	91	18	81.42	11.73	70.23
chr14	25052254	25052464	211	116	14	63.77	10.44	63.29
chr14	25690902	25691240	339	195	26	78.85	9.17	68.99
chr14	25720192	25720539	348	75	26	85.46	7.44	70.09
chr14	25746083	25746641	559	232	50	181.79	8.79	39.23
chr14	25924894	25925268	375	218	41	210	21.1	29.8
chr14	25961455	25961787	333	210	20	79.68	6.84	69.06
chr14	25994039	25994328	290	153	15	50.8	8.11	54.88
chr14	26005607	26005893	287	128	17	67.73	7.66	67.25
chr14	26531304	26531578	275	102	20	62.88	6.36	64.09
chr14	26589212	26589431	220	76	21	51.54	5.95	54.62
chr14	27879688	27879888	201	129	17	92.2	11.73	68.5
chr14	28180217	28180982	766	283	93	463.56	23.35	21.43
chr14	29493173	29493591	419	179	36	144.48	11.33	53.99
chr14	29503959	29504164	206	75	12	52.04	7.82	55.33
chr14	29918780	29918977	198	76	12	53.85	6.84	59.27
chr14	30311668	30312158	491	173	30	107.17	10.75	62.65
chr14	31404645	31404949	305	127	20	52.22	5.41	55.74
chr14	33797414	33797781	368	191	38	200.57	17.73	36.75
chr14	34521053	34521441	389	194	35	105.7	8.65	62.27
chr14	34528067	34528375	309	194	19	78.06	13.68	69.24
chr14	36292456	36292710	255	120	16	69.22	9.77	67.64
chr14	41707936	41708266	331	126	25	109.55	12.62	61.94
chr14	41766045	41766343	299	148	21	51.54	5.39	54.62
chr14	47585986	47586279	294	156	15	50.96	9.17	54.64
chr14	47994140	47994371	232	159	14	60.28	7.82	62.66
chr14	48037778	48038024	247	106	17	78.58	8.79	68.97
chr14	48364863	48365120	258	109	15	61.5	6.84	63.24
chr14	48716257	48716604	348	144	28	135.94	15.63	56.87
chr14	54503882	54504186	305	154	18	61.06	8.25	62.72
chr14	55272429	55272831	403	90	39	165.49	10.82	46.18
chr14	55512597	55512875	279	73	17	64.23	7.04	64.35
chr14	55710909	55711334	426	166	35	102.44	8.06	63.58
chr14	56290849	56291185	337	165	28	84.71	7.4	70.26
chr14	57286819	57287176	358	216	23	76.02	8.52	70.32
chr14	58720350	58720579	230	147	13	53.77	8.79	59
chr14	58872261	58872537	277	97	18	78.42	7.82	68.8
chr14	60059615	60060058	444	232	48	134.7	9.61	57.82
chr14	60497249	60497469	221	88	28	163.18	13.55	47.43
chr14	60883821	60884201	381	148	28	90.89	7.56	69.27
chr14	62177864	62178059	196	72	12	54.32	9.77	59.81
chr14	62455747	62456098	352	181	24	79.98	11.11	69.83
chr14	62549480	62549691	212	75	12	50.73	7.82	54.76
chr14	62594382	62594629	248	173	16	70.89	9.77	69.38
chr14	62790231	62790741	511	214	48	167.25	9.83	45.61
chr14	63741204	63741501	298	151	26	65.74	6.91	66.01
chr14	64300406	64300733	328	137	50	80.41	5.43	70.1
chr14	65783427	65783652	226	154	13	52.78	9.41	57.08
chr14	66368771	66369015	245	133	13	50.72	7.82	54.68
chr14	66410892	66411158	267	169	16	66.47	7.82	66.25
chr14	66519506	66519863	358	195	21	59.05	7.21	62.06
chr14	67891055	67891453	399	200	25	60.6	4.93	62.34
chr14	67910012	67910302	291	186	16	54.46	7.79	60.15
chr14	68288190	68288579	390	176	43	224.93	19.14	24.06
chr14	68573300	68573695	396	203	39	158.8	9.47	49.81
chr14	69552858	69553117	260	136	16	50.59	7.21	54.56
chr14	70039053	70039485	433	223	41	216.62	14.66	24.48
chr14	70046266	70046474	209	74	13	57.02	6.64	61.02
chr14	70061152	70061884	733	298	64	141.36	6.11	53.94
chr14	70604582	70604933	352	175	27	103.39	9.27	63.22
chr14	70749015	70749341	327	200	21	69.37	9.9	67.87
chr14	70871025	70871367	343	149	24	65.18	6.61	64.85
chr14	71058781	71059031	251	142	14	56.17	8.79	61.36
chr14	74008928	74009296	369	216	28	108.86	11.18	62.9
chr14	74195356	74195705	350	214	37	213.14	22.47	28.57
chr14	75787779	75788346	568	403	38	58.84	5.17	61.82
chr14	75923584	75923817	234	128	14	59.83	9.77	62.22
chr14	76381017	76381334	318	141	20	77.17	8.11	69.77
chr14	77033008	77033281	274	202	17	71.93	8.79	68.7
chr14	77087852	77088257	406	150	25	71.74	6.18	68.57
chr14	77198486	77198740	255	183	14	55.35	6.84	60.75
chr14	77281520	77281798	279	136	19	67.32	7.55	66.38
chr14	77348741	77348984	244	159	16	62.31	7.49	63.87
chr14	78438891	78439214	324	177	24	104.05	13.52	63.27
chr14	79539883	79540407	525	226	62	332.48	17.48	17.86
chr14	80415829	80416268	440	212	42	90.5	7.93	69.21
chr14	87358337	87358645	309	136	37	231.4	19.54	24.79
chr14	89960037	89960363	327	136	23	102.83	12.7	63.25
chr14	91659268	91659456	189	108	58	52.21	4.09	55.71
chr14	98350973	98351234	262	189	17	72.64	10.39	68.82
chr14	102039831	102040040	210	113	12	51.16	7.82	54.74
chr14	103748710	103748985	276	150	17	66.43	9.02	66.57
chr14	105894444	105894741	298	112	22	103.06	12.7	62.97
chr14	106131436	106131882	447	231	43	227.23	19.34	24.62
chr14	106320274	106320547	274	136	17	68.99	7.46	67.54
chr14	107392664	107392959	296	131	16	60.42	9.77	62.26
chr14	115521586	115521813	228	76	13	54.19	7.82	59.46
chr14	115649109	115649420	312	182	19	71.81	9.02	68.58
chr14	116893830	116894115	286	132	20	58.34	6.19	60.67
chr14	117983336	117983534	199	125	14	68.51	9.77	67.28
chr14	118177293	118177585	293	150	17	65.9	9.49	66.71
chr14	118307722	118308037	316	177	20	66.68	10.05	66.32
chr14	118944494	118944694	201	69	12	53.16	9.77	58.31
chr14	119195140	119195385	246	172	13	50.52	7.82	54.51
chr14	119685087	119685327	241	168	14	58.28	7.82	60.54
chr14	120546191	120546529	339	175	20	78.38	9.77	68.83
chr14	120699045	120699289	245	86	15	58.79	6.18	61.01
chr14	121507608	121508048	441	277	32	50.74	3.9	54.83
chr14	121598171	121598557	387	123	25	55.63	5.38	60.57
chr14	122058416	122058658	243	175	15	59	7.04	61.83
chr14	122120146	122120448	303	168	18	61.06	7.38	62.72
chr14	123115347	123115607	261	188	20	58.34	6.21	61.05
chr14	123645361	123645584	224	76	13	51.16	6.31	54.68
chr14	123731351	123731580	230	162	13	53.77	6.84	59
chr14	123912615	123912938	324	151	19	74.76	9.77	70.5
chr15	3946091	3946351	261	168	15	52.14	8.32	55.64
chr15	4091674	4091877	204	146	12	52.48	7.82	57.06
chr15	6228721	6229258	538	327	44	185.79	13.52	39.5
chr15	6230102	6230370	269	196	19	82.16	9.02	71.16
chr15	6884614	6885059	446	225	41	210	20.26	30
chr15	7068753	7069086	334	164	23	50.81	5.16	54.92
chr15	7239691	7239915	225	160	13	54.84	6.84	59.73
chr15	8594250	8594801	552	354	39	124.96	8.5	60.47
chr15	8613095	8613366	272	157	16	51.91	6.95	55.1
chr15	8928011	8928199	189	120	13	63.52	7.82	64.29
chr15	10566719	10566945	227	75	13	52.15	6.53	55.68
chr15	10748097	10748413	317	142	20	71.66	7.49	68.52
chr15	11109311	11110013	703	318	159	477.18	13.31	25
chr15	11329336	11329671	336	184	21	85.99	8.79	69.02
chr15	11671398	11671681	284	129	17	56.22	7.06	61.42
chr15	12754369	12754576	208	76	13	58.71	9.77	60.87
chr15	13144544	13144777	234	74	14	59.83	6.84	62.22
chr15	18751153	18751529	377	198	23	61.96	8.16	63.89
chr15	18964526	18964739	214	90	12	50.31	7.82	53.87
chr15	24901871	24902171	301	173	39	230.24	22.47	24.6
chr15	25341982	25342290	309	131	20	63.47	6.49	64.01
chr15	25398964	25399316	353	149	22	77.69	9.3	69.13
chr15	25704174	25704600	427	242	35	139.63	14.11	54.83
chr15	25913878	25914315	438	253	27	101.98	9.48	63.16
chr15	30935849	30936221	373	263	28	120.89	10.75	60.35
chr15	32367754	32368001	248	175	14	52.25	6.26	55.82
chr15	35411724	35412101	378	140	26	112.05	9.77	61.22
chr15	35566630	35566978	349	139	42	260.92	21.5	21.28
chr15	35751964	35752207	244	152	16	71.88	10.75	68.53
chr15	35995520	35995791	272	204	21	102.68	9.77	63.46
chr15	36352603	36352975	373	184	28	102.02	9.69	63.35
chr15	38782597	38782943	347	139	20	55.68	7.21	60.74
chr15	40561599	40561995	397	270	29	113.77	10.82	61.26
chr15	42349131	42349360	230	156	14	60.74	6.84	62.55
chr15	43308945	43309163	219	159	13	56.16	6.84	61.27
chr15	50232078	50232347	270	106	15	58.99	9.77	62.08
chr15	50962005	50962259	255	150	18	84.05	9.77	70.87
chr15	51455170	51455415	246	91	15	64.17	7.82	64.31
chr15	51629949	51630578	630	69	47	130.58	6.76	59.55
chr15	52198011	52198225	215	125	12	50.1	6.84	53.6
chr15	52731091	52731343	253	105	14	55.76	7.82	60.95
chr15	53142647	53142992	346	166	21	66.31	8.5	66.48
chr15	53901662	53901918	257	69	16	65.59	8.34	65.35
chr15	54365860	54366148	289	158	19	71.57	9.99	68.51
chr15	54418480	54418765	286	165	16	57.76	7.21	61.07
chr15	54642182	54642517	336	170	21	73.85	10.82	70.2
chr15	55361748	55362089	342	205	21	78.51	8.11	68.87
chr15	55691856	55692084	229	76	14	60.97	9.77	62.49
chr15	56126556	56126878	323	157	20	58.34	7.69	60.67
chr15	56210155	56210391	237	102	28	108.86	10.77	63.12
chr15	56523742	56524120	379	250	24	66.02	7.93	66.78
chr15	56993922	56994148	227	71	13	50.52	7.21	54.38
chr15	58872581	58872914	334	193	20	58.21	6.49	60.66
chr15	60307305	60307726	422	208	27	65.74	7.17	66.01
chr15	60673477	60673757	281	187	18	77.45	10.75	69.18
chr15	61100427	61100759	333	188	30	157.46	12.7	48.73
chr15	61420008	61420326	319	157	20	67.32	7.76	66.38
chr15	61533498	61533697	200	84	12	53.39	8.79	58.68
chr15	62995154	62995406	253	160	16	62.6	8.79	63.75
chr15	64410628	64410918	291	81	21	89.68	9.77	69.74
chr15	66868883	66869079	197	65	14	52.25	6.39	55.82
chr15	67940542	67940908	367	230	28	76.46	5.1	70.12
chr15	71422157	71422431	275	76	16	64.72	8.79	64.34
chr15	73391631	73391889	259	147	15	58.79	8.41	61.01
chr15	75408188	75408485	298	179	21	80.45	8.06	70.24
chr15	75472671	75472940	270	179	17	72.86	8.79	69.55
chr15	75692121	75692408	288	159	20	84.44	9.02	70.46
chr15	75771250	75771608	359	141	29	97.13	7.77	66.42
chr15	76292430	76292947	518	157	34	55.73	5.41	60.83
chr15	76730118	76730560	443	248	84	418.53	22.05	18.92
chr15	77634253	77634565	313	166	18	64.01	8.87	63.66
chr15	77845337	77845586	250	64	15	58.79	8.11	61.01
chr15	78893225	78893689	465	266	40	197.08	13.68	36.42
chr15	79059351	79059719	369	209	52	340.83	28.34	18.52
chr15	79158511	79158834	324	202	22	56.66	5.84	60.57
chr15	79638638	79638848	211	71	13	56.55	8.54	60.23
chr15	80541435	80541744	310	198	17	64.22	9.77	64.26
chr15	81108306	81108852	547	366	53	270.63	22.47	20.93
chr15	81688516	81688951	436	228	30	54.69	4.25	59.54
chr15	81791328	81791542	215	121	13	57.07	7.82	61.05
chr15	82771315	82771619	305	110	19	52.83	6.6	57.27
chr15	83002600	83002970	371	156	27	98.32	10.82	66.02
chr15	83508569	83509338	770	387	83	353.61	11.39	19.15
chr15	83527392	83527795	404	210	30	116.04	10.65	60.48
chr15	84069071	84069321	251	100	15	63.04	7.82	64.18
chr15	84116023	84116267	245	150	15	59	7.09	61.79
chr15	84129416	84129635	220	146	14	55.94	7.82	61.22
chr15	84484747	84485080	334	181	30	122.82	12.26	59.6
chr15	85010021	85010419	399	242	24	65.22	6.76	64.89
chr15	85730341	85730629	289	101	20	58.34	6.25	60.67
chr15	86307982	86308331	350	179	20	56.9	9.63	60.93
chr15	89330922	89331385	464	340	30	50.49	4.52	54.28
chr15	90054472	90054722	251	176	18	61.06	6.11	62.72
chr15	90394802	90395014	213	115	12	50.52	7.82	54.42
chr15	90838947	90839189	243	63	18	61.06	7.23	62.65
chr15	93085787	93085984	198	124	12	53.85	9.77	59.27
chr15	93741251	93741932	682	345	64	169.95	7.87	44.35
chr15	94806794	94807133	340	178	23	61.96	6.74	63.7
chr15	94851074	94851410	337	142	28	139.37	12.7	55.93
chr15	95024990	95025358	369	179	24	51.76	5.41	55.08
chr15	95047456	95047665	210	75	12	51.16	6.84	54.74
chr15	96506941	96507330	390	141	27	110.08	11	62.96
chr15	96834723	96835069	347	196	21	51.54	7.51	54.56
chr15	97013167	97013459	293	112	19	55.22	7.93	60.58
chr15	97098365	97098583	219	159	16	65.59	7.11	65.35
chr15	97863839	97864042	204	131	13	51.8	7.49	55.12
chr15	98905099	98905326	228	155	14	52.86	7.49	57.69
chr15	99051660	99052014	355	195	20	75.04	8.79	70.76
chr15	99082290	99082574	285	142	16	62.62	8.79	63.82
chr15	99367589	99367768	180	72	17	92	10.47	69.02
chr15	99499379	99499669	291	191	24	103.79	9.69	63.06
chr15	100285864	100286096	233	168	17	55.02	6.3	59.95
chr15	102966145	102966421	277	110	20	83.71	7.73	70.84
chr15	103032635	103032898	264	148	15	60.23	8.79	62.52
chr15	103045297	103045600	304	204	22	69.95	7.24	68.3
chr15	103102877	103103085	209	87	12	51.38	7.82	54.85
chr15	103219016	103219278	263	160	18	61.06	7.82	62.72
chr15	103381231	103381852	622	209	76	391.56	21.64	16.28
chr16	4003758	4004098	341	165	28	64.62	5.99	64.53
chr16	4077737	4078028	292	154	19	52.83	6.32	57.46
chr16	4381267	4381500	234	80	13	52.93	7.82	57.81
chr16	6844816	6845056	241	120	25	147.97	13.68	54.64
chr16	7347964	7348213	250	187	15	63.26	7.82	63.97
chr16	7489945	7490275	331	186	22	56.66	6.56	60.45
chr16	9092327	9092684	358	143	26	117.32	11.73	61.95
chr16	10665017	10665378	362	231	32	164.47	14.66	46.83
chr16	10988415	10988641	227	71	17	69	7.73	67.59
chr16	11012839	11013066	228	159	13	54.19	6.84	59.46
chr16	11820899	11821230	332	221	35	118.29	10.26	61.7
chr16	15052981	15053424	444	206	53	149.28	10.01	53.18
chr16	15195438	15195793	356	84	23	76.02	6.16	70.32
chr16	15259629	15259942	314	104	19	67.32	8.49	66.38
chr16	18186254	18186520	267	94	17	59.91	7.84	62.22
chr16	18248828	18249238	411	205	40	74.07	6.63	69.98
chr16	18498563	18498936	374	155	25	72.79	5.05	69.61
chr16	18513709	18513961	253	180	17	72.64	9.12	68.82
chr16	19088009	19088293	285	136	22	106.8	9.77	63.12
chr16	19263416	19263604	189	121	15	79.42	10.75	69.34
chr16	20097457	20097745	289	160	22	52.63	6.88	57.38
chr16	20535244	20535617	374	193	28	71.03	8.09	68.44
chr16	20803395	20803624	230	139	19	77.47	10.1	69.25
chr16	21204534	21204812	279	209	17	52.39	6.49	56.87
chr16	21210997	21211244	248	153	17	51.96	6.36	55.13
chr16	21274062	21274460	399	193	29	74.55	7.4	70.06
chr16	21286304	21286643	340	175	22	92.19	10.75	68.41
chr16	21796724	21797853	1130	477	217	1295.34	28	100
chr16	21818764	21818971	208	143	12	51.6	9.77	54.91
chr16	22509319	22509521	203	70	12	52.71	7.82	56.88
chr16	24339718	24340096	379	196	26	111.8	10.75	61.14
chr16	24900338	24900724	387	141	41	234.53	15.63	24.79
chr16	25954689	25955104	416	169	32	147.55	11.73	54.43
chr16	27389024	27389245	222	147	16	65.59	8.01	65.35
chr16	27816517	27816720	204	90	12	52.48	6.84	57.06
chr16	27872243	27872605	363	269	25	67.42	6.54	67.05
chr16	29405876	29406241	366	203	31	136.02	14.98	57.03
chr16	29632389	29632649	261	152	15	60.22	7.73	62.45
chr16	29712507	29712721	215	63	12	50.1	6.84	53.6
chr16	29735075	29735367	293	157	23	65.97	7.81	66.8
chr16	29894845	29895050	206	72	12	52.04	8.79	55.33
chr16	30068227	30068767	541	344	38	119.44	9.9	60.99
chr16	30105578	30105847	270	128	16	56.48	8.32	60.16
chr16	30790808	30791029	222	74	13	51.59	6.31	54.89
chr16	30977332	30977708	377	216	25	60.6	6.41	62.17
chr16	31317523	31317782	260	74	20	58.34	6.19	60.67
chr16	31623359	31623622	264	101	19	87.4	12.38	70.58
chr16	32140982	32141227	246	75	13	50.52	6.84	54.51
chr16	32430781	32431163	383	163	41	138.71	10.3	56.02
chr16	32472487	32472740	254	137	14	52.25	8.24	55.82
chr16	33043494	33043775	282	155	17	55.02	6.86	59.95
chr16	33234272	33234503	232	162	13	53.35	7.82	58.46
chr16	34125740	34126122	383	219	35	118.29	10.06	61.31
chr16	34240617	34240953	337	183	22	52.15	5.12	55.7
chr16	34658444	34658727	284	165	17	69.67	11.73	68.37
chr16	34899552	34899871	320	180	21	66.97	8.65	66.06
chr16	34935959	34936213	255	143	18	65.63	7.41	65.99
chr16	37684795	37684976	182	122	13	65.45	8.79	65.24
chr16	38689929	38690298	370	190	29	106.42	10.96	62.71
chr16	43190546	43190928	383	178	31	107.73	10.82	62.74
chr16	43221514	43221753	240	110	14	58.5	10.75	61.44
chr16	44381914	44382324	411	218	42	233.87	18.56	24.37
chr16	44394714	44394984	271	120	19	61.96	6.09	64.01
chr16	44615937	44616175	239	151	13	50.51	7.59	54.36
chr16	44648600	44648990	391	185	29	97.13	8.46	66.42
chr16	44745546	44745763	218	76	13	51.67	7.09	55.01
chr16	46617759	46618027	269	149	16	65.59	9.7	65.35
chr16	51352341	51352695	355	151	25	108.9	8.64	63.17
chr16	52076874	52077161	288	130	15	51.16	8.11	54.75
chr16	52188415	52188675	261	119	15	52.14	7.49	55.64
chr16	53401850	53402089	240	169	15	61.05	7.21	62.58
chr16	57112276	57112508	233	70	13	53.14	6.84	58.16
chr16	57647381	57647804	424	206	48	268.71	16.23	20.69
chr16	57705055	57705363	309	110	22	100.04	12.7	64.15
chr16	57928362	57928618	257	142	17	65.89	9.99	66.67
chr16	58349577	58349888	312	150	17	63.83	11.73	63.1
chr16	58501963	58502437	475	389	58	346.49	19.54	19.61
chr16	64717704	64718184	481	210	41	200.14	15.63	36.69
chr16	68153799	68154015	217	103	14	63.83	8.79	63.14
chr16	72886803	72887013	211	124	12	50.95	6.84	55.28
chr16	72957906	72958146	241	85	15	65.33	8.79	64.98
chr16	73350926	73351405	480	172	43	133.28	8.54	58.68
chr16	74172950	74173201	252	109	15	58.79	8.18	61.72
chr16	80962500	80962738	239	165	16	58.79	9.48	61.72
chr16	81374860	81375101	242	172	14	53.9	8.11	59.2
chr16	86068325	86068807	483	278	33	116.67	9.58	61.96
chr16	89803005	89803369	365	162	29	82.04	6.77	70.56
chr16	90440263	90440502	240	169	15	58.79	6.92	61.01
chr16	91557612	91557789	178	106	12	55.83	10.08	61.08
chr16	91860729	91861225	497	140	34	51.11	5.38	54.65
chr16	92290324	92290606	283	196	23	70.31	8.54	68.67
chr16	92654097	92654470	374	171	24	74.99	7.41	70.64
chr16	93125732	93126016	285	218	19	62.89	5.77	64.13
chr16	93213644	93213899	256	182	17	55.02	6.92	59.95
chr16	93454498	93454766	269	179	15	59.19	7.82	61.85
chr16	93603843	93604415	573	259	113	483.52	18.21	27.27
chr16	93643733	93644010	278	173	16	64.08	9.77	64.06
chr16	93962536	93962805	270	159	16	65.59	10.71	65.26
chr16	94023997	94024348	352	192	23	89.76	8.11	69.91
chr16	95048665	95049151	487	316	38	71.92	4.83	68.75
chr16	95139291	95139653	363	296	25	65.22	5.73	64.94
chr16	95543947	95544238	292	163	20	79.83	9.44	69.21
chr16	95859648	95859845	198	125	15	70.08	10.47	69.13
chr16	96069773	96070831	1059	728	188	1111.12	38.83	33.33
chr16	96366723	96366996	274	117	20	59.26	6.61	61.86
chr16	96598006	96598400	395	251	30	87.76	6.1	70.57
chr16	96647086	96647336	251	119	15	54.23	6.66	59.73
chr16	96833285	96833618	334	188	34	111.94	9.81	61.18
chr16	97108890	97109243	354	222	28	90.6	7	69.35
chr16	97548912	97549160	249	175	15	63.49	9.77	64.13
chr17	3285220	3285505	286	137	16	54.55	10.22	60.2
chr17	3444300	3444700	401	295	25	82.27	8.68	71.17
chr17	4815730	4815988	259	133	14	52.25	8.41	55.82
chr17	5043965	5044274	310	195	18	70.92	9.77	69.02
chr17	5795879	5796151	273	199	18	79.4	10.75	69.21
chr17	5960192	5960496	305	119	27	93.06	11.42	67.38
chr17	6950391	6950765	375	247	57	291.24	16.83	19.18
chr17	7835170	7835724	555	159	52	158.45	8.73	49.63
chr17	8941021	8941225	205	96	12	52.26	7.82	56.79
chr17	9776839	9777262	424	315	31	130.34	10.09	59.85
chr17	10088107	10088536	430	292	26	73.06	6.98	70.01
chr17	12918024	12918580	557	181	38	59.33	5.1	61.78
chr17	14391575	14391995	421	229	36	167.33	13.52	45.8
chr17	14399199	14399592	394	154	25	80.25	7.49	70.26
chr17	14417676	14417985	310	126	21	92.27	9.77	67.94
chr17	14592250	14592482	233	161	15	67.25	9.77	66.34
chr17	14647456	14647868	413	141	43	213	18.85	28.38
chr17	15490290	15490683	394	224	32	80.05	9.06	69.97
chr17	15636643	15636937	295	149	19	65.18	7.73	64.76
chr17	15923510	15923743	234	159	13	52.93	6.84	57.81
chr17	16114454	16114939	486	148	36	102.44	5.91	63.48
chr17	16191511	16191864	354	209	28	90.89	7.66	69.27
chr17	17582073	17582378	306	156	18	61.06	7.45	62.72
chr17	21587135	21587503	369	166	27	71.03	6.84	68.28
chr17	21870516	21870879	364	178	29	114.46	11.65	60.74
chr17	23810371	23810694	324	124	24	67.42	7.01	67.05
chr17	25686934	25687296	363	166	27	123.38	15.59	60.32
chr17	26057206	26057626	421	233	35	136.05	10.52	56.91
chr17	27069797	27070133	337	212	23	94.32	8.2	65.84
chr17	27154941	27155122	182	73	12	54.02	8.11	59.32
chr17	28390191	28390570	380	201	28	84.8	8.91	70.31
chr17	29060636	29060873	238	139	15	58.79	8.58	61.01
chr17	29199355	29199806	452	281	35	160.7	10.75	48.46
chr17	29600938	29601348	411	214	30	94.42	7.93	66.21
chr17	30035267	30035491	225	131	15	61.93	9.44	63.46
chr17	30795278	30795520	243	138	17	64.77	8.5	64.43
chr17	31384759	31385067	309	161	18	71.13	8.79	68.47
chr17	31521747	31522170	424	163	27	79.5	7.21	69.38
chr17	31568542	31569009	468	210	37	52.1	3.62	55.57
chr17	31588319	31588727	409	144	31	123.39	9.99	60.45
chr17	31930561	31931075	515	195	75	466.21	31.52	22.22
chr17	32227638	32228001	364	130	26	107.95	9.92	62.2
chr17	32925063	32925427	365	221	23	51.47	5.12	54.72
chr17	33226310	33226648	339	184	16	52.71	9.77	56.96
chr17	33916208	33916473	266	161	15	54.52	7.09	60.23
chr17	34202395	34202643	249	126	14	52.45	7.21	57.01
chr17	34238463	34238635	173	72	12	52.56	9.77	57.32
chr17	34740537	34740951	415	233	36	148.7	12.36	54.15
chr17	35272018	35272278	261	108	17	69.92	10.82	68.2
chr17	35411830	35412062	233	72	14	50.23	7.27	53.79
chr17	35727374	35728043	670	179	54	102.13	5.89	63.65
chr17	42584477	42584675	199	124	12	53.62	7.82	58.82
chr17	43207745	43207987	243	74	15	58.79	7.89	61.72
chr17	44508596	44508818	223	96	14	52.25	8.04	55.82
chr17	44755217	44755649	433	216	35	137.35	14.05	57.02
chr17	44846894	44847152	259	134	15	58.79	7.47	61.01
chr17	45352372	45352638	267	131	21	96.22	12.7	65.71
chr17	45443550	45443974	425	161	32	80.05	9.77	70.11
chr17	45455392	45455691	300	230	27	101.98	6.49	62.87
chr17	45536674	45536933	260	94	22	69.95	7.88	68.3
chr17	45689164	45689371	208	66	13	54.74	8.11	59.7
chr17	46006172	46006379	208	137	12	51.6	8.79	54.91
chr17	46169681	46169899	219	70	13	52.24	6.31	55.8
chr17	46848222	46848645	424	248	56	222.96	14.27	24.09
chr17	47277878	47278135	258	189	19	57.51	5.41	60.72
chr17	47362814	47363190	377	199	36	193.57	13.68	37.02
chr17	48112765	48113259	495	292	57	159.92	10.4	49.24
chr17	48118790	48119129	340	206	23	50.81	5.78	55.12
chr17	49526046	49526442	397	196	27	59.75	5.91	62.02
chr17	49567491	49567828	338	200	26	93.97	6.49	66.35
chr17	49821030	49821279	250	182	15	62.62	7.73	63.78
chr17	50132501	50132724	224	107	13	55.05	7.82	60.59
chr17	50517135	50517343	209	141	13	58.47	8.79	61.38
chr17	50705078	50705418	341	126	33	180.31	15.59	39.62
chr17	52559915	52560124	210	135	13	58.23	8.79	60.48
chr17	56218398	56218720	323	155	22	93.28	7.53	66.53
chr17	57170843	57171341	499	178	48	238.64	16.23	23.01
chr17	57171366	57171807	442	209	47	202.88	12.98	34.36
chr17	57387318	57387570	253	154	17	66.86	8.32	66.01
chr17	59058607	59058873	267	176	16	63.71	8.39	63.22
chr17	59544086	59544318	233	73	14	60.06	7.82	62.18
chr17	63085422	63085706	285	130	15	56.03	8.79	61.12
chr17	63405899	63406274	376	199	29	55.58	4.33	60.49
chr17	63666979	63667210	232	157	13	53.35	6.84	58.46
chr17	64011920	64012134	215	111	12	50.1	8.79	53.6
chr17	65524389	65524628	240	113	14	52.25	6.92	55.82
chr17	66047366	66047798	433	226	40	185.94	17.75	39.7
chr17	67008648	67009086	439	190	35	160.81	14.25	48.65
chr17	67043716	67044041	326	162	23	93.44	10.47	66.22
chr17	67058239	67058568	330	147	18	62.76	9.17	63.9
chr17	67446519	67446879	361	155	25	50.46	4.39	54.12
chr17	71104378	71105005	628	447	40	121.98	9.02	59.91
chr17	71389349	71389587	239	129	17	75.51	7.21	69.86
chr17	72973286	72973624	339	195	19	66.19	8.11	66.41
chr17	74888545	74888994	450	222	77	570.28	45.92	11.76
chr17	77531263	77531471	209	136	13	58.47	7.82	61.38
chr17	78920963	78921201	239	121	13	51.91	8.79	55.12
chr17	78962181	78962455	275	168	17	55.02	8.18	59.95
chr17	80235368	80235665	298	149	21	95.38	11.73	65.44
chr17	80882217	80882570	354	198	31	93.61	8.75	66.17
chr17	81611538	81611732	195	72	13	61.94	8.79	63.57
chr17	83514905	83515195	291	190	17	68.14	7.82	67.01
chr17	83555958	83556341	384	229	28	117.96	9.77	61.76
chr17	83603029	83603325	297	118	19	52.83	5.14	57.46
chr17	83678121	83678371	251	162	15	53.41	9.02	58.73
chr17	84542668	84543018	351	158	26	95.25	6.83	65.54
chr17	84765087	84765550	464	251	42	114.45	10.04	60.62
chr17	84891715	84891931	217	76	14	51.61	6.18	55.04
chr17	85025646	85025898	253	155	17	62.3	6.18	63.83
chr17	86329566	86329845	280	174	18	50.41	5.09	54.12
chr17	86429277	86429625	349	188	19	69.66	8.79	68.39
chr17	86440225	86440626	402	328	29	117.74	9.49	61.38
chr17	86472721	86472963	243	96	16	72.13	8.79	69.09
chr17	86804528	86804878	351	214	22	69.95	9.11	68.3
chr17	86909236	86909519	284	154	16	57.22	7.09	60.42
chr17	88573544	88573864	321	134	24	104.43	12.7	63.52
chr17	90407147	90407387	241	111	14	50.06	6.66	53.47
chr17	90572971	90573259	289	134	20	73.79	7.82	69.52
chr18	4056374	4056587	214	74	13	57.3	7.82	60.45
chr18	7756779	7757054	276	196	20	87.61	10.82	70.8
chr18	8083236	8083443	208	146	12	51.6	8.79	54.91
chr18	8453335	8453573	239	165	14	58.72	9.77	60.97
chr18	9787259	9787546	288	104	18	75.8	8.79	70.15
chr18	9819104	9819455	352	174	28	90.89	8.25	69.27
chr18	9957724	9958000	277	180	20	73.79	8.99	69.52
chr18	10885863	10886135	273	94	17	67.1	9.02	66.24
chr18	10976781	10977189	409	193	29	54.75	5.9	59.73
chr18	11353763	11354128	366	160	56	348.03	25.34	20
chr18	11926186	11926447	262	189	15	56.23	8.11	61.46
chr18	12015377	12015626	250	69	15	57	7.85	60.9
chr18	12662930	12663269	340	166	22	73.68	8.5	69.34
chr18	13099773	13099968	196	114	12	54.32	7.82	59.81
chr18	13303388	13303635	248	153	14	56.79	9.77	60.86
chr18	13946110	13946342	233	118	13	53.14	7.82	58.16
chr18	14008849	14009147	299	151	24	71.78	7.4	68.68
chr18	14615755	14615953	199	74	12	53.62	7.82	58.82
chr18	18761441	18761673	233	139	14	60.06	8.79	62.18
chr18	20316749	20316992	244	178	15	51.78	6.18	55.1
chr18	21783887	21784112	226	75	13	54.62	7.82	59.97
chr18	25066151	25066484	334	165	22	92.7	11.59	67.55
chr18	29504425	29504609	185	102	12	57	8.79	60.93
chr18	31118442	31118779	338	193	26	122.95	11.73	59.73
chr18	31377548	31377878	331	160	21	51.54	5.97	54.56
chr18	31919440	31919658	219	137	15	50.44	6.76	54.14
chr18	32452857	32453234	378	253	25	50.46	5.11	54.12
chr18	33452566	33452913	348	133	24	67.42	5.65	67.05
chr18	33461873	33462186	314	171	18	64.86	9.02	64.51
chr18	34522294	34522593	300	186	19	78.08	12.34	69.3
chr18	34539793	34540067	275	203	17	66.65	8.11	66.18
chr18	35920852	35921098	247	129	15	58.79	7.13	61.01
chr18	36719449	36719738	290	175	19	50.16	6.61	53.88
chr18	37985854	37986170	317	147	27	75.43	7.21	69.82
chr18	38114533	38114891	359	158	30	90.35	10.25	70.04
chr18	38359989	38360204	216	106	13	56.84	8.79	60.85
chr18	38537647	38537973	327	155	18	67.43	10.75	67.49
chr18	38914014	38914235	222	129	13	55.49	7.82	60.24
chr18	39194682	39194920	239	75	15	65.8	8.79	66.64
chr18	39651206	39651451	246	131	19	94.43	11.73	66.3
chr18	39853137	39853548	412	190	33	156.67	16.61	49.1
chr18	40046318	40046557	240	150	14	58.5	6.84	61.44
chr18	42421621	42422003	383	142	28	90.89	8.29	69.27
chr18	44132097	44132410	314	152	20	84	10.75	70.85
chr18	44539833	44540182	350	208	39	151.98	10.25	53.15
chr18	44623105	44623591	487	242	50	201.69	11.85	35.15
chr18	44791678	44792104	427	206	37	184.63	16.61	38.73
chr18	44821716	44822189	474	240	61	141.08	8.97	53.91
chr18	46781923	46782163	241	88	14	58.28	6.84	60.54
chr18	47415486	47415754	269	97	22	111.69	15.63	61.65
chr18	47726850	47727098	249	74	16	53.03	7.27	57.99
chr18	48517994	48518525	532	369	39	161.67	11.73	49.41
chr18	50215257	50215515	259	72	22	114.93	14.66	60.2
chr18	53176379	53176881	503	339	35	55.05	5.44	60.54
chr18	53698373	53698596	224	115	18	93.06	9.77	67.34
chr18	53773034	53773259	226	157	13	54.62	8.79	59.97
chr18	53838510	53838789	280	188	20	92.6	8.79	68.04
chr18	53885051	53885463	413	160	28	59.75	4.47	61.98
chr18	53904170	53904498	329	162	20	51.03	7	54.6
chr18	54234067	54234366	300	124	19	80.14	10.75	70.15
chr18	54773383	54773649	267	121	16	64.74	7.59	64.38
chr18	55006395	55006857	463	302	33	105.7	6.44	62.48
chr18	55035767	55036184	418	201	30	131.58	14.66	60.42
chr18	55654930	55655356	427	167	35	157.61	13.52	49.08
chr18	55707813	55708046	234	152	15	52.25	7.59	56.54
chr18	55782921	55783579	659	303	50	128.51	6.61	59.95
chr18	55923079	55923474	396	76	24	85.72	7.73	69.99
chr18	56229031	56229435	405	194	40	174.14	13.87	42.34
chr18	56722025	56722285	261	72	17	75.03	8.79	70.7
chr18	56811459	56811741	283	101	20	91.79	8.79	68.88
chr18	56844349	56844651	303	151	19	67.32	9.01	66.38
chr18	57415324	57415603	280	126	16	63.66	8.79	63.27
chr18	58134554	58135147	594	223	45	164.88	8.32	46.4
chr18	58370258	58370662	405	272	27	51.16	5.9	54.7
chr18	59771957	59772297	341	183	23	99.23	10.75	65.32
chr18	61202068	61202440	373	170	40	192.77	22.09	38.04
chr18	61634741	61634990	250	101	16	65.59	6.31	65.35
chr18	61813004	61813260	257	93	16	51.23	7.21	54.81
chr18	63400908	63401366	459	149	28	71.03	5.67	68.28
chr18	63673719	63674097	379	134	31	96.3	6.61	65.61
chr18	64872545	64872825	281	138	16	63.45	7.82	63.98
chr18	65335448	65335944	497	218	42	203.23	12.7	34.57
chr18	65680156	65680489	334	153	18	62	11	63.93
chr18	66298071	66298407	337	121	27	131.23	11.73	60.26
chr18	66532695	66532984	290	116	23	113.31	12.7	61.1
chr18	67437533	67437737	205	107	15	55.25	9.41	60.61
chr18	67905601	67905900	300	103	20	58.34	5.84	60.67
chr18	67934243	67934589	347	169	22	53.86	6.61	59.38
chr18	69031009	69031215	207	70	13	51.1	8.32	54.61
chr18	69135954	69136404	451	329	32	93.61	7.67	66.17
chr18	69143041	69143235	195	135	13	61.94	8.79	63.57
chr18	69773969	69774359	391	192	30	63.9	6.11	63.26
chr18	70031642	70031920	279	123	18	61.06	6.04	62.65
chr18	74163941	74164256	316	155	20	75.26	6.11	70.62
chr18	74183096	74183327	232	162	13	53.35	6.84	58.46
chr18	75310737	75310947	211	76	12	50.95	6.84	55.28
chr18	76638183	76638465	283	169	14	50.06	7.82	53.45
chr18	78134962	78135354	393	166	30	63.9	6.14	63.34
chr18	78434867	78435350	484	98	31	57.48	5.41	60.63
chr18	78497447	78497861	415	145	51	263.81	13.47	20.88
chr18	78701708	78702051	344	183	21	57.35	8.11	60.48
chr18	78743786	78744166	381	268	28	95.78	8.5	65.58
chr18	79210852	79211250	399	201	30	136.79	13.68	57.1
chr18	80745737	80746037	301	154	17	51.99	7.73	55.18
chr18	80833774	80834183	410	131	28	71.4	6.36	68.29
chr18	81130757	81131050	294	164	17	53.35	6.95	58.58
chr18	82704368	82704808	441	226	50	249.77	20.09	21.36
chr18	82733586	82733772	187	84	13	52.42	6.95	56.94
chr18	84003802	84004022	221	87	13	53.02	7.4	57.96
chr18	84239733	84240230	498	135	30	91.11	7.61	69.6
chr18	84684474	84684687	214	150	12	50.31	8.79	53.87
chr18	84880609	84881030	422	342	32	66.29	5.17	66.43
chr18	84938317	84938586	270	107	17	62.85	8.32	63.99
chr18	85120774	85121172	399	191	45	213.51	11.51	28.77
chr19	3641710	3642264	555	373	40	105.28	6.36	62.75
chr19	4163247	4163528	282	93	18	57.57	8.65	60.87
chr19	5663399	5663642	244	154	13	50.92	6.84	55.25
chr19	5875014	5875242	229	76	14	52.25	7.43	56.54
chr19	5894079	5894418	340	199	36	141.91	8.41	54.12
chr19	7180093	7180467	375	143	35	104.28	8.24	63.41
chr19	8737756	8737987	232	75	14	52.25	7.53	55.82
chr19	9974008	9974404	397	227	26	73.91	7.44	70.15
chr19	10679701	10680017	317	166	19	76.27	12.7	70.41
chr19	14202801	14203158	358	121	32	146.31	14.15	55.48
chr19	14295132	14295624	493	156	49	249.33	13.52	21.15
chr19	14363721	14364032	312	160	21	91.76	10.75	68.52
chr19	14464606	14464948	343	165	22	69.95	9.65	68.3
chr19	14589381	14589575	195	129	12	54.55	6.84	60.18
chr19	14965077	14965635	559	299	55	64.37	4.67	64.16
chr19	15902117	15902415	299	132	17	55.02	8.09	59.95
chr19	16673486	16673796	311	149	18	51.62	7.93	55.07
chr19	17665898	17666261	364	172	27	50.38	4.81	54.04
chr19	17725431	17725828	398	214	27	101.98	10.33	62.87
chr19	18485496	18485774	279	96	20	92.87	9.77	67.87
chr19	18894092	18894265	174	93	12	59.88	8.79	62.15
chr19	21880611	21880884	274	149	15	58.18	7.82	60.56
chr19	22991209	22991439	231	108	14	52.2	8.32	55.67
chr19	23215511	23215831	321	137	22	89.54	10.75	69.69
chr19	24063712	24064002	291	181	19	82.29	11.73	71.7
chr19	24150444	24150667	224	111	13	55.05	7.82	60.59
chr19	24890454	24890690	237	64	13	52.31	7.82	56.88
chr19	24919293	24920013	721	272	55	135.88	6.61	56.99
chr19	25386256	25386497	242	125	17	69.64	6.66	68.34
chr19	25456715	25456937	223	152	13	55.27	7.82	60.66
chr19	25458064	25458349	286	121	16	62.42	9.77	63.54
chr19	25469639	25470119	481	139	39	160.67	9.15	48.09
chr19	25509548	25510133	586	177	44	183.19	16.42	39.81
chr19	25728813	25729295	483	288	50	201.69	11.76	35.15
chr19	27715609	27715782	174	86	12	58.11	9.41	60.71
chr19	29755007	29755609	603	306	103	754.55	39.08	25
chr19	31335087	31335395	309	169	17	62.63	11.39	63.86
chr19	31359262	31359509	248	118	13	50.14	8.79	53.9
chr19	31575922	31576146	225	67	13	54.84	7.82	59.73
chr19	31605839	31606217	379	206	24	61.88	5.73	63.38
chr19	31825870	31826196	327	182	20	58.34	6.37	61.05
chr19	32680884	32681180	297	193	21	64.05	7.07	63.65
chr19	32689684	32689893	210	76	13	58.23	8.79	60.48
chr19	33000112	33000418	307	188	29	147.23	15.07	54.25
chr19	33332490	33332757	268	160	14	52.25	6.76	55.82
chr19	34160457	34160694	238	156	14	50.69	6.66	54.6
chr19	36743503	36743700	198	76	13	57.16	8.11	60.52
chr19	36808906	36809112	207	140	13	58.95	8.79	61.95
chr19	37190138	37190350	213	64	13	57.53	6.84	60.75
chr19	38096366	38096648	283	76	19	84.28	10.75	70.26
chr19	41267463	41267718	256	162	20	58.34	8.31	61.05
chr19	42059587	42059828	242	88	16	72.38	9.77	68.89
chr19	42937579	42937937	359	210	28	76.46	8.32	70.12
chr19	44357050	44357375	326	182	30	130	9.02	59.36
chr19	44900173	44900421	249	75	14	55.99	6.76	60.99
chr19	45800182	45800431	250	91	16	56.64	6.18	60.62
chr19	46130853	46131158	306	134	25	60.6	8.04	62.17
chr19	46497141	46497485	345	176	33	68.06	4.85	66.96
chr19	46673125	46673593	469	172	69	471.14	32.24	23.08
chr19	47402513	47402747	235	80	18	79.91	11.86	69.69
chr19	47456033	47456315	283	151	15	52.09	7.21	55.55
chr19	53388917	53389349	433	256	39	175.77	11.65	42.66
chr19	54273988	54274344	357	182	22	81.85	9.92	70.26
chr19	54469366	54469744	379	156	24	82.27	9.02	71.17
chr19	55407125	55407406	282	193	20	58.34	7.32	60.67
chr19	55731455	55732092	638	123	56	64.37	3.76	64.2
chr19	55917782	55918253	472	254	34	91	7.02	69.55
chr19	55983691	55983953	263	111	24	91.78	8.91	68.79
chr19	56015707	56015945	239	93	13	51.91	6.84	55.12
chr19	56251719	56252298	580	127	38	99.31	6.93	65.42
chr19	56423980	56424199	220	145	13	53.66	7.46	59.01
chr19	56507169	56507453	285	100	18	70.07	7.09	69.08
chr19	56778653	56778956	304	156	20	69.39	6.95	67.92
chr19	57527313	57527535	223	79	16	65.59	9.65	65.26
chr19	58317867	58318229	363	143	26	65.74	5.61	66.01
chr19	58494136	58494562	427	352	29	64.62	5.77	64.53
chr19	61125356	61125643	288	133	21	54.26	5.95	59.8
chr2	3495936	3496198	263	179	17	61.7	6.36	63.24
chr2	3601651	3601980	330	199	22	57.37	6.01	60.51
chr2	4206852	4207211	360	208	36	149.83	12.85	53.36
chr2	4219279	4219654	376	184	26	94.55	9.69	66.02
chr2	4219981	4220276	296	143	19	63.09	7.51	64.34
chr2	4480648	4480985	338	179	26	95.25	8.04	65.63
chr2	5036293	5036553	261	132	15	58.79	9.41	61.01
chr2	5534918	5535346	429	243	35	118.29	9.28	61.31
chr2	6097419	6097722	304	152	19	52.83	6.58	57.46
chr2	6099889	6100327	439	170	30	69.63	4.75	68.03
chr2	6404635	6405018	384	178	34	72.77	7.89	69.49
chr2	7977561	7977816	256	96	16	55.3	6.95	60.61
chr2	14810113	14810618	506	340	54	258.38	13.29	20.41
chr2	17663241	17663471	231	75	18	79.84	7.49	69.35
chr2	18837079	18837348	270	113	19	87.65	9.77	70.61
chr2	20442337	20442556	220	60	13	55.94	8.79	61.22
chr2	20858292	20858523	232	111	13	53.35	6.84	58.46
chr2	20958826	20959103	278	197	16	64.08	7.82	64.06
chr2	22895602	22895891	290	98	18	60.13	6.18	62.28
chr2	25080211	25080668	458	217	39	97.09	6.88	66.33
chr2	25283956	25284188	233	111	16	69.8	9.02	68.3
chr2	25719441	25719814	374	185	31	80.05	8.6	69.97
chr2	27489561	27490108	548	244	81	544.25	34.46	22.22
chr2	29933127	29933420	294	118	18	74.42	8.79	69.93
chr2	30092859	30093291	433	189	39	146.27	10.14	55.31
chr2	30219428	30219655	228	156	13	54.19	7.82	59.46
chr2	30421850	30422387	538	149	30	50.74	4.23	54.87
chr2	30890184	30890408	225	93	13	54.84	7.82	59.73
chr2	31418959	31419232	274	99	16	55.65	8.32	60.65
chr2	32030961	32031158	198	89	12	53.85	9.77	59.27
chr2	32173494	32173861	368	214	26	56.72	7.03	60.85
chr2	32174521	32174957	437	114	25	52.14	5.8	55.62
chr2	32476571	32477140	570	177	49	134.7	10.09	57.82
chr2	32670753	32671010	258	83	16	67.83	6.76	67.42
chr2	33152847	33153153	307	124	20	85.67	9.77	69.83
chr2	34382225	34382921	697	282	104	705.03	29.31	20
chr2	34838777	34838988	212	73	13	54.63	6.42	59.96
chr2	35369559	35370085	527	181	39	104.6	7.21	63.93
chr2	35992078	35992398	321	189	21	70.77	8.32	69.16
chr2	37710753	37711100	348	153	22	69.95	6.78	68.3
chr2	37923679	37923957	279	112	17	70.79	8.79	69.22
chr2	38678268	38678838	571	359	43	129.07	8.92	59.76
chr2	38819871	38820089	219	102	16	78.51	9.77	68.94
chr2	39081690	39082174	485	208	85	607.74	28.85	13.33
chr2	39161391	39161598	208	76	14	52.25	6.75	55.82
chr2	39228678	39228878	201	110	12	53.16	7.82	58.31
chr2	43861316	43861672	357	192	28	133.22	14.66	58.38
chr2	44015953	44016215	263	175	17	74.54	7.82	70.09
chr2	44832043	44832847	805	185	63	237	12.19	23.48
chr2	45436761	45437093	333	157	26	101.78	10.82	63.13
chr2	46042795	46043229	435	246	35	137.35	13.33	57.02
chr2	46380897	46381101	205	85	12	52.26	7.82	56.79
chr2	46923945	46924189	245	156	13	50.72	7.82	54.68
chr2	47619320	47619522	203	132	14	52.25	6.59	55.82
chr2	48266943	48267176	234	80	15	52.25	8.44	56.54
chr2	48337102	48337294	193	125	12	51.34	8.11	54.79
chr2	48376051	48376287	237	95	15	66.28	7.82	66.3
chr2	48804862	48805089	228	65	13	54.19	6.84	59.46
chr2	49205264	49205595	332	173	24	88.45	8.5	70.05
chr2	49857696	49857982	287	131	17	64.01	8.11	63.64
chr2	50186976	50187147	172	74	14	76.57	11.73	70.35
chr2	50203046	50203310	265	193	19	77.57	11.65	69.31
chr2	51524665	51525157	493	415	32	50.74	4.36	54.83
chr2	52311676	52311935	260	149	15	61.07	7.82	63.49
chr2	52327215	52327962	748	221	116	633.69	16.9	14.29
chr2	58564332	58564674	343	204	23	76.02	8.16	70.32
chr2	59367593	59367864	272	142	15	58.58	9.77	60.95
chr2	59400791	59401069	279	158	16	63.87	8.79	63.18
chr2	59431451	59431728	278	109	16	64.08	7.82	64.06
chr2	59491991	59492205	215	97	12	50.1	8.79	53.6
chr2	59812152	59812363	212	72	14	65.09	10.75	64.62
chr2	60536135	60536446	312	120	22	74.97	6.49	70.57
chr2	60624372	60624758	387	170	45	230.94	20.09	24.39
chr2	63008269	63008503	235	168	13	52.72	7.82	56.98
chr2	64010435	64010919	485	215	38	81.64	5.25	70.28
chr2	64086062	64086285	224	157	13	55.05	8.79	60.59
chr2	65820109	65820490	382	251	25	92.56	9.33	68.08
chr2	68000936	68001151	216	145	14	61.6	8.39	63.29
chr2	68643591	68643884	294	83	23	50.81	4.54	55.12
chr2	69428661	69428965	305	132	15	52.39	10.75	56.92
chr2	69876779	69877086	308	136	20	78.28	11.73	69.15
chr2	71573280	71573521	242	89	14	52.25	6.98	55.82
chr2	72631466	72631900	435	221	43	103.23	9.15	62.92
chr2	73399943	73400205	263	174	17	52.07	5.41	55.52
chr2	73607312	73607532	221	81	13	55.71	7.82	60.77
chr2	73661159	73661398	240	161	16	72.88	9.77	69.65
chr2	73749338	73749637	300	153	21	64.05	7.14	63.65
chr2	73865602	73865847	246	106	18	86.53	10.75	69.67
chr2	74103995	74104250	256	184	15	58.79	8.31	61.01
chr2	74764468	74764849	382	190	24	52.97	5.12	57.95
chr2	74956433	74956712	280	151	21	100.35	11.73	64.04
chr2	75024382	75024659	278	161	15	57.39	8.79	60.54
chr2	75205241	75205592	352	184	24	103.84	10.75	63.17
chr2	75797952	75798296	345	192	26	86.24	9.47	69.18
chr2	75826646	75826844	199	70	12	53.09	8.69	58.06
chr2	75830094	75830412	319	156	17	56.64	9.75	60.59
chr2	76105635	76106053	419	215	36	72.24	4.53	68.83
chr2	80250015	80250348	334	190	37	114.35	9.03	60.38
chr2	83554959	83555222	264	151	21	105.09	12.7	62.77
chr2	91271805	91272069	265	199	15	51.33	6.66	54.77
chr2	92136670	92137002	333	131	40	236.19	20.71	24.14
chr2	92265009	92265405	397	182	29	91.46	8.11	68.56
chr2	93230348	93230827	480	289	41	147.75	10.1	54.28
chr2	102384216	102384559	344	189	23	87.29	10.23	69.59
chr2	102585841	102586101	261	99	17	52.51	6.76	57.11
chr2	102655466	102655694	229	167	13	53.98	7.82	59.2
chr2	103325194	103325425	232	127	14	57.84	6.53	60.98
chr2	103479965	103480294	330	131	22	73.8	9.02	70.04
chr2	103589444	103589779	336	218	24	82.27	8	71.47
chr2	103601175	103601523	349	171	31	67.91	5.41	66.89
chr2	103974697	103974931	235	162	16	60.19	6.95	62.31
chr2	104572336	104572563	228	70	13	50.31	8.11	53.97
chr2	105061025	105061391	367	118	31	94.01	8.54	66.44
chr2	105239503	105240001	499	166	28	88.11	9.33	70.23
chr2	106255710	106255971	262	116	17	74.78	9.77	70.69
chr2	106417123	106417552	430	254	44	204.9	16.23	33.33
chr2	110135088	110135350	263	191	17	72.64	10.43	68.82
chr2	113530046	113530266	221	147	15	61.77	8.62	63.29
chr2	114920662	114920961	300	137	18	67.8	8.11	67.27
chr2	115219722	115220155	434	257	31	127.42	11.73	60.19
chr2	115309175	115309597	423	169	35	160.81	13.73	48.65
chr2	115407244	115407620	377	159	38	187.8	19.14	38.27
chr2	115523776	115523953	178	76	12	58.11	9.63	60.71
chr2	116607112	116607457	346	144	26	55.03	6.08	60.4
chr2	118029901	118030298	398	241	29	97.13	8.61	66.62
chr2	118345854	118346207	354	209	23	76.02	6.89	70.13
chr2	118358942	118359147	206	92	14	50.75	7.93	54.86
chr2	118370358	118370568	211	130	20	63.75	7.03	63.25
chr2	121413717	121414165	449	224	47	255.39	18.65	19.8
chr2	125168417	125168621	205	134	13	50.12	6.46	53.86
chr2	125691860	125692138	279	111	17	60.86	9.99	62.42
chr2	126701947	126702240	294	104	19	52.83	5.72	57.25
chr2	127548365	127548610	246	165	17	78.1	13.52	69.37
chr2	127618008	127618437	430	221	41	123.04	9.82	60.14
chr2	128156987	128157281	295	176	19	52.83	5.74	57.27
chr2	128539444	128539793	350	151	26	119.53	13.68	61.04
chr2	128847205	128847417	213	87	12	50.52	6.84	54.42
chr2	129296678	129296948	271	96	17	67.56	8.11	67.32
chr2	130644651	130644885	235	65	14	59.61	6.84	61.9
chr2	130863379	130863626	248	75	16	70.89	7.82	69.38
chr2	131832232	131832535	304	104	21	80.45	7.4	70.24
chr2	133172040	133172330	291	125	18	75.11	8.79	70.65
chr2	134978053	134978449	397	251	28	59.75	7.52	62.02
chr2	136444064	136444357	294	162	22	69.95	6.36	68.25
chr2	139434700	139435017	318	123	22	56.66	6.31	60.57
chr2	139534129	139534402	274	205	20	94.24	10.75	66.03
chr2	139892221	139892822	602	324	146	833.38	31.63	40
chr2	141492934	141493236	303	127	17	65.63	7.82	66.01
chr2	142083611	142083988	378	309	26	65.74	5.84	66.46
chr2	142935078	142935309	232	75	13	53.35	6.84	58.46
chr2	145058566	145058851	286	134	26	131.55	15.33	60.26
chr2	145658093	145658479	387	180	38	92.75	7.95	67.73
chr2	146495797	146496036	240	84	16	72.88	9.77	69.65
chr2	149823426	149823728	303	207	24	79.79	7	69.07
chr2	150673403	150673632	230	135	13	50.69	8.25	54.62
chr2	151431345	151431777	433	190	33	150.5	12.7	53.22
chr2	151945110	151945375	266	74	15	54.52	6.21	60.23
chr2	152497386	152497747	362	188	22	56.55	9.12	60.2
chr2	152531823	152532197	375	186	28	108.86	13.79	62.9
chr2	154569186	154569478	293	127	16	51.89	8.32	55.08
chr2	154798049	154798433	385	229	30	140.82	12.7	53.76
chr2	155698767	155699061	295	163	19	81.32	10.75	70.22
chr2	157535743	157536173	431	158	33	105.7	9.33	62.69
chr2	158048524	158048719	196	76	16	68.39	10.06	67.43
chr2	158152483	158152716	234	150	14	52.25	8.44	56.54
chr2	158620217	158620516	300	74	23	54.98	4.92	59.78
chr2	160035475	160035726	252	111	15	62.82	7.82	63.94
chr2	160544489	160544905	417	197	29	69.63	5.64	68.03
chr2	161056956	161057156	201	133	12	53.16	8.79	58.31
chr2	161186971	161187185	215	145	12	50.1	9.77	53.6
chr2	163896647	163896958	312	209	21	80.45	9.28	70.24
chr2	163976367	163976805	439	227	33	112.64	7.21	61.12
chr2	164211721	164212202	482	323	31	67.22	6.61	66.24
chr2	165328994	165329335	342	139	23	64.32	6.36	64.17
chr2	165566444	165566887	444	139	39	144.84	9.61	54.52
chr2	165856586	165857095	510	178	34	111.86	7.49	61.25
chr2	165974456	165974946	491	266	35	98.7	6.76	65.82
chr2	166099193	166099479	287	137	21	57.99	7.4	60.67
chr2	166241047	166241552	506	218	38	91.34	7.03	69.15
chr2	166283326	166283576	251	139	14	54.66	8.54	59.46
chr2	167814933	167815228	296	193	20	58.34	7.69	61.05
chr2	167984535	167984771	237	173	14	59.16	6.84	61.89
chr2	168894017	168894351	335	158	22	69.95	8.7	68.3
chr2	170144636	170145034	399	216	53	234.47	19.36	24.58
chr2	170295195	170295490	296	172	25	73.06	6.94	69.65
chr2	170661446	170661743	298	129	19	52.01	7.64	55.29
chr2	171634270	171634582	313	125	21	59.68	7	61.88
chr2	173153933	173154212	280	158	17	52.18	7.21	55.69
chr2	173804453	173804694	242	96	14	55.65	8.39	60.68
chr2	174224805	174225033	229	72	15	68.23	7.82	67.26
chr2	174364388	174364704	317	176	22	76.89	9.02	70.31
chr2	174478363	174478618	256	143	17	76.27	8.79	70.38
chr2	177976051	177976339	289	139	17	54.35	7.73	59.9
chr2	178702411	178702640	230	153	13	53.77	6.84	59
chr2	178770037	178770286	250	122	16	52.82	7.27	57.2
chr2	178928561	178928850	290	145	20	58.34	8.16	61.05
chr2	179078249	179078516	268	139	15	58.28	7.66	60.47
chr2	179991889	179992287	399	167	65	266.27	14.24	21.35
chr2	180346609	180346950	342	249	25	106.42	9.77	62.82
chr2	180954703	180955066	364	108	41	181.81	11.81	39.42
chr3	4796898	4797144	247	90	14	57	7.82	60.99
chr3	8867901	8868111	211	94	13	58	8.79	60.71
chr3	9617208	9617540	333	162	26	89.44	8.11	69.73
chr3	9726264	9726568	305	166	16	51.4	7.73	54.84
chr3	9862356	9862864	509	313	46	224.47	14.92	23.88
chr3	10077852	10077995	144	73	12	65.71	11.73	66.03
chr3	10184817	10185020	204	91	14	60.25	8.59	62.63
chr3	15054063	15054377	315	180	26	78.85	7.95	68.99
chr3	21532804	21533023	220	140	13	52.02	6.31	55.31
chr3	21834857	21835277	421	232	38	63.38	4.55	64
chr3	24076255	24076619	365	145	29	138.81	13.68	56.34
chr3	27680991	27681346	356	75	25	108.9	9.63	63.17
chr3	29634685	29635002	318	156	20	71.44	9.15	68.35
chr3	30106347	30106773	427	283	28	107.43	9.77	62.87
chr3	30125815	30126130	316	147	20	58.34	6.84	60.67
chr3	30921770	30922103	334	147	23	75.86	7.21	70.21
chr3	30956261	30956531	271	129	23	69.69	6.49	68.47
chr3	32635639	32636053	415	261	26	70.02	5.77	69.12
chr3	33743081	33743466	386	178	29	72.87	7.57	69.59
chr3	34221985	34222258	274	161	16	62.2	8.39	63.99
chr3	34431467	34431708	242	156	15	59.67	7.98	61.94
chr3	34971144	34971388	245	99	17	79.11	8.79	69.07
chr3	35124368	35124694	327	147	25	73.06	7.66	69.65
chr3	35964776	35965111	336	149	24	67.42	5.45	67.05
chr3	37805714	37806288	575	307	45	125.9	7.46	59.86
chr3	38188575	38188783	209	97	12	51.38	6.84	54.85
chr3	38741857	38742085	229	156	13	50.1	6.31	53.8
chr3	39050477	39050672	196	76	17	72.64	9.9	68.82
chr3	39292593	39292981	389	223	25	94.79	8.11	66.16
chr3	40219303	40219646	344	246	28	137.17	10.75	56.87
chr3	40297221	40297590	370	212	35	187.41	17.59	39.09
chr3	40912147	40912570	424	259	52	274.63	22.41	21.43
chr3	41293668	41293896	229	117	14	56.75	9.02	60.83
chr3	41407031	41407278	248	75	16	63.66	7.79	63.31
chr3	42684915	42685128	214	145	12	50.31	8.79	53.87
chr3	45827716	45827988	273	148	14	51.87	8.79	55.1
chr3	46093933	46094224	292	169	17	67.93	10.75	66.93
chr3	49691413	49691653	241	116	14	52.25	7.82	55.82
chr3	49732923	49733303	381	220	33	166.49	16.61	46.12
chr3	50618012	50618354	343	176	18	54.34	9.99	59.88
chr3	51505344	51505607	264	160	16	55.2	7.16	60.6
chr3	51609514	51609787	274	171	17	55.02	8.89	59.95
chr3	51892376	51892673	298	144	17	58.77	7.73	60.91
chr3	52247950	52248164	215	74	12	50.1	7.82	53.6
chr3	53062848	53063201	354	153	30	150.4	19.54	53.38
chr3	53394164	53394530	367	205	28	130.3	11.73	59.55
chr3	54559071	54559349	279	119	17	52.39	5.77	56.87
chr3	54848475	54848879	405	188	36	183.62	19.54	40
chr3	57839656	57839855	200	99	12	53.39	7.82	58.68
chr3	59266734	59267027	294	151	19	81.56	9.77	70.06
chr3	59944139	59944351	213	140	13	57.53	7.82	60.75
chr3	65618925	65619406	482	337	32	103.51	8.69	63.26
chr3	65844739	65845149	411	223	29	114.72	8.8	60.04
chr3	69294252	69294513	262	155	15	51.94	7.49	55.19
chr3	70117438	70117745	308	164	17	61.77	9.33	63.25
chr3	74990155	74990437	283	151	16	63.03	7.82	64.11
chr3	78398753	78399207	455	274	32	136.88	9.77	57.26
chr3	80578392	80578664	273	160	19	65.75	6.49	66.55
chr3	81010689	81010894	206	133	12	52.04	8.79	55.33
chr3	81032246	81032618	373	146	26	85.03	8.65	70.56
chr3	81181419	81181616	198	125	12	53.85	8.79	59.27
chr3	83025993	83026288	296	161	20	66.43	10.82	66.62
chr3	83090916	83091143	228	102	13	54.19	6.84	59.46
chr3	83162127	83162447	321	172	22	64.05	7.64	63.65
chr3	83262704	83262960	257	90	15	58.79	8.34	61.01
chr3	83384779	83385036	258	126	22	87.29	9.77	69.59
chr3	83413256	83413526	271	201	19	87.39	9.77	70.25
chr3	85071233	85071449	217	69	13	56.61	8.79	60.44
chr3	85580434	85580791	358	180	23	61.96	7.75	63.7
chr3	86186419	86186954	536	221	69	434.35	26.38	20.59
chr3	86621874	86622287	414	220	45	260.1	28.34	21.05
chr3	86757562	86757886	325	177	21	76.33	8.32	70.54
chr3	89504444	89504760	317	120	22	56.66	5.72	60.57
chr3	94621548	94621768	221	79	13	55.71	6.84	60.77
chr3	94736690	94736916	227	143	13	54.4	8.79	60.04
chr3	95732987	95733365	379	178	32	130.8	11.59	59.85
chr3	95788989	95789407	419	305	45	117.79	7.83	61.51
chr3	98159722	98159983	262	138	19	74.71	10.27	70.31
chr3	99543584	99543944	361	150	27	116.43	11.72	61.21
chr3	99595315	99595688	374	146	25	105.69	11.73	62.17
chr3	100198716	100199040	325	140	31	130.34	12.66	60
chr3	100199230	100199511	282	213	19	84.53	9.77	70.43
chr3	100665526	100665720	195	73	13	50.41	9.27	54.1
chr3	101199293	101199587	295	123	20	66.67	7.21	66.27
chr3	101689528	101689870	343	187	22	56.66	7.42	60.57
chr3	101990990	101991243	254	74	15	53.59	7.49	58.8
chr3	103465034	103465230	197	103	14	56.56	7.73	60.29
chr3	103718111	103718537	427	179	45	76.04	6.47	70.71
chr3	104573999	104574213	215	98	13	54.78	6.53	59.74
chr3	105154575	105154769	195	125	13	61.94	7.82	63.57
chr3	106055788	106056029	242	115	16	72.38	7.82	68.89
chr3	107346783	107347166	384	257	33	145.33	9.97	54.72
chr3	107499413	107499755	343	195	25	88.68	8.91	69.82
chr3	107563090	107563477	388	174	26	55.03	6.3	60.4
chr3	107734504	107734733	230	108	16	57.46	7.21	60.6
chr3	107972322	107972576	255	78	18	78.01	8.05	69.2
chr3	108175685	108176028	344	182	22	84.78	10.82	70
chr3	109825715	109826110	396	170	29	82.04	9.18	70.56
chr3	113563244	113563677	434	304	28	112.89	8.79	60.71
chr3	116776032	116776277	246	84	15	55.31	8.32	60.69
chr3	119597016	119597341	326	136	20	81.23	9.77	70.14
chr3	121093146	121093573	428	180	35	144.99	13.93	54.86
chr3	121137188	121137443	256	184	16	51.44	7.21	54.68
chr3	121279960	121280205	246	112	14	57.21	8.79	60.36
chr3	121338423	121338789	367	182	27	86.78	8.79	69.64
chr3	122221086	122221501	416	157	54	256.3	17.82	20
chr3	122387833	122388193	361	199	38	217.76	20.52	24.11
chr3	125381995	125382241	247	73	14	52.25	8.02	55.82
chr3	126396111	126396537	427	183	34	156.42	11.39	48.75
chr3	126398331	126398750	420	143	27	65.74	5.19	66.01
chr3	127884169	127884575	407	209	33	145.33	13.21	54.89
chr3	129789497	129789935	439	293	48	209.95	13.52	29.61
chr3	130009883	130010081	199	76	12	53.62	10.75	58.82
chr3	130040990	130041188	199	130	12	53.62	8.79	58.82
chr3	130881769	130882031	263	96	18	54.18	6.36	59.44
chr3	131006026	131006298	273	190	22	71.26	7.21	68.48
chr3	131353557	131353805	249	174	14	56.58	7.82	60.35
chr3	134941255	134941548	294	151	18	74.42	6.84	69.93
chr3	135291654	135291924	271	196	23	119.33	13.68	60.81
chr3	137516724	137516913	190	76	12	52.82	8.25	57.23
chr3	137527174	137527637	464	274	52	216.48	14.43	24.14
chr3	138318690	138318918	229	75	14	56.75	7.21	60.83
chr3	139523945	139524223	279	165	17	67.86	8.39	66.93
chr3	139539023	139539364	342	125	24	106.42	9.77	62.82
chr3	139580794	139581132	339	163	22	56.26	9.12	60.28
chr3	140398240	140398454	215	128	12	50.1	8.79	53.6
chr3	141172760	141173092	333	146	24	101.62	12.62	63.04
chr3	141887465	141887852	388	270	29	69.63	5.77	68.03
chr3	141896637	141896886	250	177	16	65.59	7.21	65.35
chr3	145277784	145277969	186	80	14	52.65	7.44	57.43
chr3	145469476	145469712	237	130	15	58.79	7.69	61.01
chr3	145863277	145863485	209	135	14	65.85	9.77	66.69
chr3	146764194	146764522	329	173	21	84.03	9.33	70.71
chr3	147121030	147121445	416	199	47	143.77	10.35	54.38
chr3	147999278	147999595	318	162	21	76.81	8.2	70.3
chr3	148768739	148769054	316	159	20	71.89	6.66	68.64
chr3	149177961	149178194	234	76	15	59.83	10.75	62.22
chr3	149894330	149894544	215	101	12	50.1	7.82	53.6
chr3	151554702	151555101	400	205	30	74.77	8.65	70.56
chr3	151854681	151855016	336	152	26	107.95	11.65	62.2
chr3	152446816	152447126	311	187	19	52.83	6.73	57.46
chr3	152586544	152586776	233	60	14	50.23	5.65	53.79
chr3	153355885	153356251	367	194	23	79.77	9.15	69
chr3	153567698	153567894	197	74	12	54.08	9.77	59.44
chr3	154249760	154250026	267	137	17	55.02	5.78	59.95
chr3	156486158	156486401	244	142	15	64.63	7.82	64.87
chr4	3865708	3866311	604	326	64	266.78	12.85	21.59
chr4	4064083	4064311	229	68	13	53.98	6.84	59.2
chr4	4067424	4067625	202	73	14	67.7	11.73	67.34
chr4	4436575	4436875	301	98	21	64.05	6.51	63.65
chr4	5874652	5874864	213	74	15	72.41	9.77	69
chr4	7006040	7006252	213	141	12	50.52	5.86	54.42
chr4	8308922	8309184	263	121	18	65.43	6.86	65.19
chr4	8532804	8533273	470	284	31	86.25	6.76	69.34
chr4	10734413	10734788	376	172	32	74.77	7.63	70.56
chr4	11841837	11842052	216	119	15	71.6	8.79	68.41
chr4	13086205	13086429	225	86	15	64.66	7.21	64.26
chr4	13715068	13715520	453	264	60	387.16	24.43	17.78
chr4	14703451	14703685	235	144	13	52.72	8.79	56.98
chr4	15140350	15140604	255	149	16	59.75	6.66	62.29
chr4	16672178	16672404	227	120	15	68.74	11.73	67.31
chr4	19609428	19609751	324	151	26	55.03	6.13	60.4
chr4	23876194	23876406	213	62	12	50.52	7.82	54.42
chr4	24418415	24418680	266	131	14	53.19	7.82	58.36
chr4	28739831	28740096	266	191	18	53.49	6.36	58.79
chr4	29826376	29826587	212	142	12	50.73	7.82	54.76
chr4	30177629	30177852	224	86	13	55.05	7.82	60.59
chr4	32252993	32253359	367	190	26	114.91	13.68	60.08
chr4	32389599	32389806	208	97	14	52.33	6.76	56.85
chr4	41411968	41412196	229	71	18	61.06	7.43	63.38
chr4	41575278	41575587	310	85	30	123.04	10.73	59.87
chr4	45309864	45310188	325	169	19	54.42	7.21	60.13
chr4	47424414	47424724	311	161	22	86.44	8.32	69.43
chr4	53891253	53891583	331	140	25	83.66	8.11	70.76
chr4	54045141	54045388	248	99	15	60.16	9.17	62.35
chr4	56388597	56388804	208	115	13	58.71	8.79	60.87
chr4	57556632	57557101	470	405	29	130.69	8.62	59.7
chr4	57605691	57605951	261	171	17	54.74	7.02	59.67
chr4	58484356	58484581	226	76	14	57.44	7.21	60.56
chr4	58531536	58531798	263	97	22	69.95	7.4	68.3
chr4	59801960	59802297	338	178	19	71.84	9.77	68.47
chr4	62324352	62324632	281	79	16	54.22	6.66	59.7
chr4	62421977	62422313	337	181	29	97.13	8.51	66.62
chr4	62847311	62847645	335	177	24	82.27	9.42	71.47
chr4	63098744	63099012	269	146	17	71.25	11.39	68.67
chr4	65590270	65590581	312	189	21	91.76	8.79	68.52
chr4	65787234	65787526	293	117	18	74.65	9.77	70.12
chr4	66039756	66040004	249	182	15	59.01	7.21	61.86
chr4	66823755	66823947	193	76	12	55.03	9.77	60.36
chr4	66848987	66849570	584	289	72	272.4	13.16	21.18
chr4	70790486	70790721	236	76	17	81.54	9.77	70.2
chr4	70791980	70792282	303	152	22	87.29	9.01	69.59
chr4	70967912	70968162	251	122	16	70.17	11.73	69.29
chr4	71090165	71090488	324	182	21	88.81	9.77	69.76
chr4	71766814	71767113	300	191	21	94.85	11.73	66.06
chr4	72215289	72215664	376	205	29	135.55	14.66	57.1
chr4	72607292	72607638	347	162	19	70.05	11.73	69.02
chr4	72607692	72608027	336	205	22	69.35	6.49	67.77
chr4	75410072	75410301	230	157	19	87.4	9.95	70.58
chr4	76015036	76015420	385	244	29	132.97	12.7	58.75
chr4	76947064	76947292	229	112	14	60.97	8.79	62.49
chr4	80557753	80558127	375	203	24	58.34	8.41	60.64
chr4	81430551	81430755	205	75	12	52.26	7.82	56.79
chr4	81866694	81867005	312	173	17	54.21	7.49	59.67
chr4	81973009	81973359	351	210	21	80.45	10.44	70.24
chr4	82158690	82158983	294	206	21	51.54	5.3	54.62
chr4	82337965	82338318	354	175	21	64.05	8.43	63.65
chr4	83477123	83477505	383	154	40	190.92	15.45	38.5
chr4	83834370	83834596	227	164	14	50.8	5.57	54.9
chr4	84226750	84227010	261	135	16	58.41	9.99	61.35
chr4	84283595	84283822	228	143	14	51.32	6.46	54.86
chr4	84808747	84809017	271	142	15	54.41	9.02	60.08
chr4	85699707	85700088	382	199	29	73.83	6.49	70.14
chr4	85960391	85960763	373	234	33	169.18	13.68	44.64
chr4	86034438	86034668	231	128	15	52.25	7.5	55.82
chr4	87223336	87223741	406	93	26	98.19	7.82	65.93
chr4	87304253	87304715	463	153	28	91.93	8.11	68.93
chr4	87480233	87480548	316	160	24	113.57	9.77	61.22
chr4	87504550	87504931	382	240	25	96.61	8.79	65.8
chr4	88149670	88149953	284	168	21	92.83	10.82	67.78
chr4	88784065	88784316	252	74	15	62.82	8.79	63.94
chr4	89118580	89118837	258	150	17	75.77	7.82	70.02
chr4	89317715	89317929	215	142	13	57.07	7.82	61.05
chr4	91043074	91043393	320	101	23	76.02	8.31	70.32
chr4	91279213	91279515	303	167	18	67.16	9.02	66.27
chr4	94280992	94281265	274	195	20	82.21	8.32	71.31
chr4	95567607	95567889	283	75	17	55.58	6.18	60.45
chr4	97143595	97143897	303	165	22	56.66	7.1	60.45
chr4	97242236	97242483	248	118	15	58.79	8.94	61.01
chr4	97476354	97476624	271	166	15	58.79	8.79	60.94
chr4	97773427	97773776	350	168	23	72.17	6.49	68.77
chr4	97847171	97847338	168	81	13	65.42	9.92	65.15
chr4	98467610	98467817	208	144	12	51.6	9.77	54.91
chr4	99987957	99988303	347	174	25	79.6	6.76	69.42
chr4	99994419	99994719	301	129	17	55.02	8.14	59.95
chr4	100007810	100008178	369	187	49	311.27	23.32	19.67
chr4	101319758	101320325	568	392	53	239.64	13.31	23.21
chr4	101380556	101380987	432	175	35	136.35	12.36	57.22
chr4	101385292	101385586	295	123	20	76.82	8.32	70.36
chr4	102525985	102526278	294	134	15	54.36	10.75	59.96
chr4	103922946	103923239	294	174	18	55.01	6.49	59.84
chr4	104038862	104039275	414	110	25	84.22	7.33	70.19
chr4	104228162	104228519	358	181	20	74.44	10.75	70.05
chr4	104263520	104263721	202	103	12	52.93	7.82	57.96
chr4	104332444	104332817	374	194	25	60.6	7.51	62.34
chr4	104829941	104830242	302	110	20	63.23	7.02	64.07
chr4	105156179	105156418	240	134	20	104.47	11.73	63.62
chr4	105232744	105233090	347	128	26	120.37	11.73	60.35
chr4	105258897	105259172	276	182	19	52.83	4.78	57.27
chr4	106516475	106516724	250	169	20	69.49	6.36	68
chr4	106781141	106781400	260	154	14	54.35	7.82	59.93
chr4	107219146	107219517	372	181	29	69.63	6.04	68.03
chr4	107263583	107263962	380	217	23	61.96	5.48	63.7
chr4	107297711	107297955	245	123	23	86.19	8.41	69.1
chr4	107375610	107375838	229	154	13	53.98	7.82	59.2
chr4	107456245	107456470	226	154	14	61.67	8.79	63.27
chr4	107656072	107656291	220	99	13	50.07	6.92	53.54
chr4	108553940	108554348	409	75	29	118.98	9.77	60.68
chr4	111087403	111087755	353	200	25	68.34	6.61	67.33
chr4	112801054	112801301	248	123	17	72.64	11.63	68.82
chr4	114352747	114353180	434	204	37	124.57	10.18	60.19
chr4	114365558	114365851	294	106	27	135.31	16.85	57.49
chr4	114470718	114471184	467	250	36	118.2	7.93	61.26
chr4	114494286	114494713	428	197	36	112.91	7.81	61.06
chr4	115796270	115796537	268	73	20	95.93	9.77	65.71
chr4	116875232	116875440	209	135	13	58.47	7.82	61.38
chr4	117065640	117065967	328	155	22	69.95	7.81	68.3
chr4	118221155	118221286	132	67	19	54.82	5.14	59.7
chr4	120262467	120262787	321	131	32	159.52	14.98	49.06
chr4	121799389	121799663	275	145	18	78.91	9.77	69.13
chr4	122662385	122662650	266	136	18	78.01	9.33	69.14
chr4	122860527	122860757	231	110	15	51.42	7.38	54.87
chr4	122905049	122905259	211	80	13	50.19	6.66	53.88
chr4	123594407	123594778	372	171	66	401.89	23.48	17.5
chr4	123820347	123820554	208	72	12	51.6	6.84	54.91
chr4	124428479	124428874	396	200	33	141.77	12.48	53.96
chr4	124666877	124667256	380	197	27	108.55	12.31	62.68
chr4	125238475	125238779	305	133	21	70.45	8.65	69.05
chr4	125780875	125781253	379	153	24	77.33	8.5	69.59
chr4	125807856	125808101	246	175	14	52.25	6.21	55.82
chr4	125978508	125979165	658	215	60	212.07	15.55	29.53
chr4	128287166	128287484	319	116	20	51.55	6.76	54.87
chr4	128484243	128484482	240	149	16	63.28	7.49	63.95
chr4	128595542	128595779	238	161	15	66.04	7.82	66.92
chr4	129012349	129012866	518	356	39	94.65	8.54	65.97
chr4	129317998	129318262	265	116	15	55.61	7.21	60.51
chr4	129472608	129472920	313	168	19	77.16	8.79	69.7
chr4	129480103	129480345	243	144	14	57.85	7.82	61.04
chr4	131909463	131909823	361	135	27	65.74	5.02	66.46
chr4	132612300	132612740	441	112	26	60.6	6.13	62.17
chr4	133952004	133952419	416	186	40	103.6	8.56	63.5
chr4	134359571	134359833	263	179	15	54.26	6.98	59.75
chr4	134379570	134379850	281	179	21	80.45	7.6	70.24
chr4	134735790	134736185	396	154	24	86.67	8.79	69.79
chr4	134848528	134848947	420	239	28	64.62	7.38	64.53
chr4	134873998	134874194	197	94	12	54.08	8.79	59.44
chr4	135158636	135159054	419	76	28	69.52	5.73	67.98
chr4	135476558	135476841	284	155	15	56.23	8.79	61.45
chr4	135710511	135710735	225	157	14	52.25	6.49	55.82
chr4	135716094	135716322	229	116	13	53.98	7.82	59.2
chr4	135841704	135842034	331	138	26	79.47	6.01	69.31
chr4	136267836	136268066	231	138	14	52.25	7.5	55.82
chr4	136339790	136340171	382	206	33	114.24	9.55	60.84
chr4	136365612	136365881	270	75	17	70.46	8.47	69.1
chr4	136857553	136857747	195	89	15	50.35	6.61	54
chr4	139088002	139088469	468	356	29	60.22	6.01	62.42
chr4	139910319	139910540	222	61	13	51.99	6.36	55.2
chr4	140180460	140180677	218	153	14	52.11	8.62	55.59
chr4	141634005	141634203	199	76	12	53.62	7.82	58.82
chr4	142264679	142264981	303	189	29	150.54	16.23	53.06
chr4	142464943	142465292	350	199	20	58.34	9.09	60.67
chr4	144589547	144590101	555	370	37	71.92	5	68.75
chr4	144614747	144614975	229	76	14	60.97	10.75	62.49
chr4	145666775	145667004	230	75	15	51.26	7.21	54.87
chr4	145667552	145667822	271	71	19	87.39	9.77	70.25
chr4	146135729	146135920	192	123	19	87.4	10.39	70.58
chr4	146709569	146709849	281	82	23	76.02	9.12	70.13
chr4	146796071	146796579	509	109	49	72.43	5.18	68.89
chr4	146937395	146937606	212	151	14	64.47	10.62	64.29
chr4	147365594	147365900	307	148	18	61.06	7.47	62.72
chr4	147412910	147413253	344	157	24	60.78	6.26	62.49
chr4	147822327	147822602	276	109	20	73.79	7.46	69.52
chr4	148135968	148136317	350	193	21	81.98	8.69	70.41
chr4	148245908	148246229	322	132	20	73.79	6.97	69.52
chr4	148681723	148682276	554	253	112	494.31	18.78	28.57
chr4	148800720	148801101	382	155	26	55.03	5.68	60.4
chr4	149184679	149184890	212	147	13	55.89	10.35	61.16
chr4	149319185	149319540	356	198	19	61.32	8.8	63.18
chr4	149643927	149644186	260	110	15	58.79	8.44	61.01
chr4	149746847	149747129	283	157	21	71.2	6.76	68.61
chr4	150024060	150024451	392	244	30	50.49	4.66	54.28
chr4	150132964	150133353	390	300	34	125.58	7.44	59.81
chr4	150158940	150159221	282	136	20	91.18	11.59	69.78
chr4	151004868	151005187	320	158	23	79.29	8.65	69.17
chr4	152173542	152173890	349	181	21	51.54	6.92	54.62
chr4	153424054	153424259	206	133	12	52.04	8.79	55.33
chr4	153668084	153668525	442	185	51	304.19	21.5	18.18
chr4	153687415	153688111	697	502	53	143.51	8.17	54.05
chr4	153759278	153759652	375	189	29	107.86	11.27	62.96
chr4	153856375	153856822	448	255	56	317.86	21.97	20
chr4	154004057	154004306	250	151	14	51.41	9.75	54.85
chr4	154150867	154151053	187	73	13	56.03	7.49	61.1
chr4	154332314	154332713	400	200	27	59.75	6.49	62.02
chr4	154586740	154586974	235	171	14	55.41	9.02	60.59
chr4	154657102	154657546	445	104	29	64.51	6.61	64.5
chr5	4538017	4538312	296	164	16	60.42	10.75	62.26
chr5	5124103	5124335	233	107	13	53.14	6.84	58.16
chr5	12442245	12442573	329	118	27	85.06	8.27	70.64
chr5	12467845	12468400	556	277	91	653.53	36.15	18.18
chr5	12584912	12585152	241	172	14	52.25	6.08	55.82
chr5	14723547	14723774	228	102	15	68.48	9.77	67.31
chr5	15159355	15159449	95	48	14	104.52	7.19	63.83
chr5	15206016	15206210	195	57	16	65.59	9.14	65.35
chr5	15239922	15240155	234	75	14	52.25	6.75	56.54
chr5	20681621	20681831	211	118	13	58	6.84	60.71
chr5	20887825	20888141	317	209	26	129.31	13.68	59.8
chr5	21049085	21049317	233	99	17	77.15	8.11	69.63
chr5	21062345	21062807	463	338	33	142.28	9.77	53.69
chr5	21702384	21702693	310	202	20	84.95	12.7	70.4
[truncated: 817 more rows]
